# Supplementary material for: Multimorbidity and health seeking behaviours among older people in Myanmar: A community survey
Source: PLoS One. 2019 Jul 11;14(7):e0219543. doi: 10.1371/journal.pone.0219543 (PMC6622547; doi:10.1371/journal.pone.0219543)
Supplement: S1 Data — (XLS) [file pone.0219543.s003.xls]

## Sheet: Data set_Older Poeple
sr_no	tsp	region	ur	p1	p2	p3	p4	p5	p6	p7	p8	p9	p10	p11	mbq1	mbq2	mbq3	mbq4	mbq5_1	mbq5_2	mbq5_3	mbq5_4	mbq5_5	mbq5_6	mbq5_7	mbq5_8	mbq5_9	mbq5_10	mbq5_11	mbq5_12	mbq5_13	mbq5_14	mbq5_15	mbq6	mbq7_1	mbq7_2	mbq7_3	mbq7_4	mbq7_5	mbq7_6	mbq8_1	mbq8_2	mbq8_3	mbq8_4	mbq8_5	mbq8_6	mbq8_7	mbq9	mbq10_1
1	1	1	1	62	2	1	1	5	4	4	1	2	2	2	1	1	2	2	1	2	2	2	2	2	2	2	1	2	2	2	2	2	2	2	2	1	2	2	2		2	2	1	2	2	2		2
2	2	1	1	65	1	2	1	2	1	4	1	2	1	1	2	2	1	1	2	2	2	2	2	2	2	2	2	1	2	2	2	2	2	2	2	2	2	1	2		1	2	2	2	2	2		1	1
3	3	1	1	77	1	2	2	4	3	3	1	2	2	2	2	2	2	1	2	2	2	2	2	1	2	2	2	2	2	2	2	2	2	1	2	2	2	1	2		1	2	2	2	2	2		1	2
4	4	1	1	91	1	5	1	2	3	5	1	3	2	3	2	3	2	0															2		2	2	2	1	2		1	2	2	1	2	2		1	2
5	5	1	1	74	2	5	2	1	3	5	1	2	2	2	2	1	1	2	1	2	2	2	2	1	2	2	1	1	2	1	1	2	2	1	2	2	2	1	2		1	2	2	2	2	2		1	2
6	6	1	1	70	1	5	2	2	2	4	1	3	3	3	2	1	1	0															2		2	2	2	1	2		1	2	2	2	2	2		1	2
7	7	1	1	67	2	2	1	3	3	4	1	2	2	2	1	1	1	0															2		1	2	2	1	2		1	1	2	2	2	2		1	2
8	9	1	1	65	2	2	1	2	2	2	1	3	3	2	2	2	1	2	1	2	2	2	2	2	2	2	2	2	2	2	1	1	2	1	2	1	2	2	2		1	2	2	2	2	2		1	2
9	10	1	1	60	1	2	1	2	2	3	1	1	2	2	1	1	1	2	1	2	2	2	2	2	2	1	2	2	2	2	2	2	2	2	1	2	2	2	2		1	2	2	2	2	2		1	2
10	11	1	1	62	2	3	1	8	3	4	1	2	2	2	1	1	1	1	2	2	2	2	2	2	2	2	2	2	2	2	2	2	1	2	1	2	2	2	2		1	2	2	2	2	2		1	2
11	12	1	1	64	2	2	1	3	3	2	1	2	2	2	2	3	1	2	2	2	2	2	2	2	2	1	1	2	2	2	2	2	2	1	2	2	2	1	2		1	2	2	2	2	2		1	1
12	13	1	1	68	1	1	1	5	2	2	1	2	2	2	1	1	1	2	1	2	2	2	2	2	2	1	2	2	2	2	2	2	2	1	2	2	2	1	2		1	2	2	2	2	2		1	1
13	14	1	1	86	2	5	2	2	3	2	1	2	1	2	1	3	1	1	2	2	2	2	2	2	2	1	2	2	2	2	2	2	2	1	2	2	1	2	2		2	2	1	2	2	2		1	2
14	15	1	2	62	2	1	1	3	3	4	1	2	2	1	1	2	2	0															2		2	2	1	2	2		2	1	2	2	2	2		1	2
15	16	1	1	83	2	5	2	3	2	5	1	2	2	2	2	1	1	2	1	1	2	2	2	2	2	1	1	2	2	1	2	2	2	1	2	2	2	2	2	1	1	2	2	2	2	2		1	2
16	17	1	1	71	2	5	1	5	3	3	1	2	2	2	3	3	1	2	1	2	2	1	2	2	2	2	1	2	2	1	2	2	2	1	1	2	2	2	2		2	1	2	2	2	2		1	2
17	18	1	1	73	2	1	3	7	3	5	1	1	2	2	1	1	1	0															2		2	2	2	1	2		1	2	2	2	2	2		1	2
18	19	1	1	79	2	5	1	2	3	2	1	2	2	3	3	1	2	1	1	2	2	2	2	2	2	2	2	2	2	2	2	2	2	1	2	2	2	1	2		1	2	2	2	2	2		1	2
19	20	1	1	65	2	5	2	3	3	3	1	1	2	1	2	3	2	2	2	2	2	2	2	2	2	2	1	2	1	1	2	2	1	1	2	2	2	1	2		1	2	2	2	2	2		1	2
20	21	2	1	62	2	2	1	4	2	3	1	2	2	2	2	2	2	0															2		1	2	2	2	2		1	2	2	2	2	2		1	1
21	22	2	2	90	2	5	1	1	2	2	2	1	2	1	2	2	3	2	1	2	2	2	2	2	2	1	2	2	2	2	2	2	2	1	2	2	1	2	2		2	1	2	2	2	2		1	2
22	23	2	1	67	2	2	1	3	3	4	1	2	2	2	2	3	3	1	2	1	2	2	2	2	2	2	2	2	2	2	2	2	2	2	2	1	2	2	2		2	1	2	2	2	2		1	2
23	24	2	1	73	2	5	1	1	3	2	2	1	2	2	1	1	1	1	1	2	2	2	2	2	2	2	2	2	2	2	2	2	2	1	2	2	2	1	2		1	2	2	2	2	2		1	2
24	25	2	1	77	1	2	2	2	3	5	2	2	2	2	2	3	1	0															2		2	2	2	1	2		1	2	2	2	2	2		1	2
25	26	2	1	63	1	2	1	8	2	5	2	2	2	2	1	2	1	1	2	2	2	2	2	2	2	2	2	2	2	2	1	2	2	2	2	2	2	2	1		2	2	2	2	1	2		1	1
26	27	2	1	80	1	2	2	3	3	4	1	1	2	2	2	1	2	1	1	2	2	2	2	2	2	2	2	2	2	2	2	2	2	1	2	2	2	1	2		1	2	2	2	2	2		1	2
27	28	2	1	82	2	5	2	4	3	2	1	2	2	2	2	1	2	0															2		1	2	2	2	2		2	2	1	2	2	2		1	2
28	1	1	1	76	2	1	1	5	3	2	1	3	2	1	1	2	1	0															2		2	1	2	2	2		2	2	1	2	2	2		1	2
29	2	1	1	64	1	2	1	5	3	4	1	2	2	2	1	2	1	0															2		1	2	2	2	2		1	2	2	2	2	2		1	1
30	3	1	1	68	1	2	2	5	3	3	1	2	2	2	1	1	2	0															2		2	2	2	1	2		1	2	2	2	2	2		1	1
31	4	1	1	79	2	5	1	2	3	4	1	2	2	2	1	2	1	0															2		2	2	2	1	2		1	2	2	2	2	2		1	2
32	5	1	1	79	2	5	2	3	3	4	1	1	2	1	2	1	1	2	2	2	2	2	2	2	2	2	1	1	2	2	1	2	2	2	2	2	2	1	2		1	2	2	2	2	2		1	2
33	6	1	1	73	2	5	2	3	3	3	1	2	2	1	2	1	1	2	1	2	2	2	2	2	1	2	2	2	2	2	2	2	1	1	2	2	2	1	2		1	2	2	2	2	2		1	2
34	7	1	1	67	1	2	1	5	2	4	1	2	2	2	1	2	1	0															2		2	2	2	1	2		1	2	2	2	2	2		1	2
35	9	1	1	76	1	2	2	8	3	4	1	3	1	3	2	3	1	2	1	2	2	2	2	2	2	2	1	2	2	2	1	2	2	1	2	1	2	2	2		1	2	2	2	2	2		1	1
36	10	1	1	68	2	2	1	2	3	2	1	2	2	1	2	3	1	2	1	2	2	2	2	2	2	1	1	1	2	2	2	2	2	2	2	2	1	2	2		2	2	1	2	2	2		1	2
37	11	1	1	68	1	2	3	5	3	3	3	2	2	2	3	1	1	0															2		1	2	2	2	2		1	2	2	2	2	2		1	1
38	12	1	1	86	2	5	1	1	3	3	1	3	2	1	3	3	3	2	2	2	2	2	2	1	2	2	1	2	2	2	1	2	2	1	2	2	2	2	2	1	2	2	1	2	2	2		1	2
39	13	1	1	63	2	1	1	1	2	3	1	2	2	3	1	1	2	2	2	1	2	2	2	2	2	2	1	1	2	2	2	2	2	1	2	2	2	1	2		1	2	2	2	2	2		1	1
40	14	1	1	60	2	2	3	1	3	3	1	1	2	1	3	3	2	0															2		2	2	2	2	2		2	2	2	2	2	2	1	2
41	15	1	2	62	2	1	1	3	3	5	1	2	2	2	2	1	1	2	1	2	2	2	2	2	2	1	2	2	2	2	2	2	2	1	2	2	1	2	2		2	1	2	2	2	2		1	2
42	16	1	1	62	1	2	2	4	2	4	1	2	2	2	1	2	1	0															2		2	2	2	1	2		1	2	2	2	2	2		1	1
43	17	1	1	75	2	5	1	4	3	5	1	2	2	2	1	3	1	2	1	2	2	2	2	2	1	2	2	2	2	1	2	2	2	1	2	2	2	1	2		1	2	2	2	2	2		1	2
44	18	1	1	60	1	2	1	5	2	5	1	2	2	1	1	1	1	0															2		2	2	2	1	2		1	2	2	2	2	2		1	2
45	19	1	1	65	1	2	1	5	3	3	2	3	3	3	1	2	3	2	1	2	2	2	2	2	2	2	1	2	2	2	2	2	2	2	2	2	2	1	1		1	2	2	2	1	2		1	2
46	20	1	1	67	2	1	1	3	3	5	1	2	2	2	2	2	2	2	1	2	2	2	2	2	2	2	1	2	1	1	2	2	2	1	2	2	2	1	2		1	2	2	2	2	2		1	2
47	21	2	1	61	1	2	1	7	1	3	1	3	3	1	2	3	2	1	2	2	2	2	2	2	2	2	1	2	2	2	2	2	2	2	1	2	2	2	2		1	2	2	2	2	2		1	1
48	22	2	2	83	2	5	2	1	1	2	2	2	2	1	2	3	1	1	2	2	2	2	2	2	2	2	2	2	1	2	2	2	2	2	2	2	1	2	2		2	1	2	2	2	2		1	2
49	23	2	1	63	1	2	1	5	3	2	2	2	3	3	2	1	2	1	1	2	2	2	2	2	2	2	2	2	2	2	2	2	2	2	2	1	2	2	2		2	2	1	2	2	2		1	1
50	24	2	1	83	1	5	2	2	3	4	2	3	2	1	3	3	1	2	1	1	1	1	2	2	2	2	2	2	2	2	2	2	2	1	2	2	2	1	2		1	2	2	2	2	2		1	2
51	25	2	1	63	2	2	2	4	1	4	3	2	2	1	2	3	2	0															2		2	2	2	1	2		1	2	2	2	2	2		1	2
52	26	2	1	67	2	5	2	4	3	5	2	2	2	2	3	2	2	2	2	2	2	2	2	2	2	1	2	2	2	2	1	2	2	1	1	2	2	2	2		1	2	2	2	2	2		1	2
53	27	2	1	64	2	5	1	1	3	3	1	1	2	1	1	1	1	1	1	2	2	2	2	2	2	2	2	2	2	2	2	2	2	2	2	2	2	1	2		1	2	2	2	2	2		1	2
54	28	2	1	74	1	4	2	3	3	2	2	1	2	2	1	1	1	1	1	2	2	2	2	2	2	2	2	2	2	2	2	2	2	1	2	2	2	1	2		1	2	2	2	2	2		1	2
55	1	1	1	61	1	2	1	8	3	5	1	2	2	2	1	2	1	1	1	2	2	2	2	2	2	2	2	2	2	2	2	2	2	1	2	2	2	1	2		1	2	2	2	2	2		1	1
56	2	1	1	69	2	2	1	3	3	5	1	3	2	1	1	3	1	0															2		1	2	2	2	2		1	2	2	2	2	2		1	2
57	3	1	2	66	1	2	2	3	3	2	1	1	2	1	3	2	2	2	2	2	2	1	2	1	2	2	2	2	2	2	2	2	1	2	2	2	2	1	2		1	2	2	2	2	2		1	1
58	4	1	1	61	2	2	1	2	3	3	1	2	2	1	2	1	1	1	2	2	2	2	2	2	2	2	1	2	2	2	2	2	2	1	2	2	2	1	2		1	2	2	2	2	2		1	2
59	5	1	1	86	2	5	2	2	3	5	1	2	2	2	2	3	3	2	2	2	2	2	2	2	2	1	2	2	2	1	1	2	1	2	2	2	2	1	2		1	2	2	2	2	2		1	2
60	6	1	1	63	2	5	1	4	3	5	1	2	2	2	2	2	1	2	1	2	2	2	2	2	1	2	2	2	2	2	2	2	2	1	2	2	1	2	2		1	2	2	2	2	2		1	2
61	7	1	1	66	1	2	2	5	3	5	1	2	2	1	1	1	1	0															2		1	2	2	1	2		1	2	2	2	2	2		1	2
62	9	1	1	95	2	5	2	5	3	5	1	2	2	2	2	3	2	0															2		2	2	2	1	2		1	2	2	2	2	2		1	2
63	10	1	1	73	2	2	1	2	3	4	1	2	2	1	2	3	1	2	1	2	2	2	2	2	2	1	1	1	2	2	2	2	2	2	1	2	2	2	2		1	2	2	2	2	2		1	1
64	11	1	1	71	2	5	3	3	3	5	1	2	2	2	3	3	3	2	1	1	1	1	2	2	2	2	1	2	1	2	2	2	1	1	1	2	2	2	2		1	2	2	2	2	2		1	2
65	12	1	1	67	1	2	3	8	3	4	1	1	2	1	1	2	1	0															2		2	2	2	1	2		1	2	2	2	2	2		1	1
66	13	1	1	89	2	5	1	3	3	3	1	2	2	2	2	3	3	2	1	2	2	2	2	2	2	1	2	2	1	2	2	1	2	1	2	2	2	1	2		1	2	2	2	2	2		2
67	14	1	1	82	2	5	3	3	3	3	1	2	2	2	3	1	1	0															2		2	2	2	1	2		1	2	2	2	2	2		1	2
68	15	1	2	60	2	2	1	4	3	5	1	2	2	2	3	2	2	0															2		2	2	1	2	2		2	2	1	2	2	2		1	2
69	16	1	1	86	1	5	1	4	2	3	1	2	2	2	3	1	3	2	1	1	2	2	1	2	1	2	2	2	2	2	2	2	2	1	2	2	2	1	2		1	2	2	2	2	2		1	2
70	17	1	1	62	2	2	1	4	3	5	1	2	2	2	2	2	2	0															2		2	2	2	1	2		1	2	2	2	2	2		1	1
71	18	1	1	64	1	2	1	4	3	4	1	2	2	2	1	1	1	0															2		2	2	2	2	1	1	2	2	2	2	1	2	1	1	2
72	19	1	1	70	2	5	2	3	3	3	2	2	2	2	1	1	1	0															2		2	1	2	2	2		2	2	1	2	2	2		1	2
73	20	1	1	61	2	5	1	3	3	3	1	1	2	1	2	2	2	2	1	2	2	2	2	2	2	2	2	2	1	1	2	2	2	2	2	2	2	1	2		1	2	2	2	2	2		1	2
74	21	2	1	64	1	5	2	8	1	5	1	2	3	1	2	2	2	0															2		2	2	2	1	2		1	2	2	2	2	2		1	2
75	22	2	2	66	1	5	3	2	3	2	2	1	1	1	1	1	1	2	1	2	2	2	2	2	1	2	2	2	2	2	1	2	2	2	2	2	2	2	2	1	2	2	2	2	2	2		1	2
76	23	2	1	73	2	5	1	4	2	2	1	2	2	2	3	3	2	1	2	2	2	2	2	2	2	2	2	2	2	2	1	2	2	2	1	2	2	2	2		1	2	2	2	2	2		1	2
77	24	2	1	72	1	2	2	3	3	4	2	1	1	2	1	1	1	0															2		2	2	2	1	2		1	2	2	2	2	2		1	2
78	25	2	1	66	1	2	1	4	3	2	3	1	2	2	2	2	1	0															2		2	1	2	2	2		1	1	2	2	2	2		1	2
79	26	2	1	65	1	2	2	8	3	3	2	2	3	1	1	1	1	0															2		2	2	2	1	2		1	2	2	2	2	2		1	1
80	27	2	1	76	2	2	2	4	3	4	1	2	2	2	3	1	1	2	1	2	2	2	2	2	2	2	1	2	2	2	2	2	2	2	2	2	2	1	2		1	2	2	2	2	2		1	2
81	28	2	1	65	2	1	3	3	2	2	2	2	2	2	2	1	1	2	1	2	2	2	2	2	2	2	2	2	1	2	2	2	2	1	2	2	1	2	2		1	2	2	2	2	2		1	2
82	1	1	1	65	2	2	1	4	3	3	1	2	2	1	1	1	1	1	2	2	2	2	2	2	2	2	1	2	2	2	2	2	2	2	2	1	2	2	2		2	2	1	2	2	2		1	2
83	2	1	1	69	1	2	1	3	2	5	1	2	2	2	2	2	1	1	2	2	2	2	2	2	2	1	2	2	2	2	2	2	2	1	1	2	2	2	2		1	2	2	2	2	2		1	1
84	3	1	1	68	2	2	2	3	2	2	1	2	2	2	1	2	1	0															2		2	2	2	1	2		1	2	2	2	2	2		1	2
85	4	1	1	81	2	5	3	3	3	3	1	2	2	2	2	3	1	2	1	2	2	2	2	2	2	1	2	2	2	2	2	2	2	1	2	2	2	1	2		1	2	2	2	2	2		1	2
86	5	1	1	64	2	2	2	4	3	5	1	2	2	2	1	1	1	0															2		2	1	2	2	2		2	2	1	2	2	2		1	2
87	6	1	1	78	1	2	2	2	4	3	1	1	2	2	2	1	1	1	2	2	2	2	2	2	2	2	2	2	1	2	2	2	2	1	2	2	2	1	2		1	2	2	2	2	2		1	1
88	7	1	1	65	2	2	2	3	3	5	1	2	2	2	2	1	1	0															2		2	2	2	1	2		1	2	2	2	2	2		1	2
89	9	1	1	73	2	5	2	3	3	2	1	2	2	2	3	3	1	0															2		2	1	2	2	2		1	2	2	2	2	2		1	2
90	10	1	1	62	2	2	1	3	3	5	1	2	2	2	3	2	3	2	1	2	2	1	2	2	2	2	1	2	2	2	2	2	2	1	2	2	1	2	2		2	1	2	2	2	2		1	1
91	11	1	1	66	2	5	3	5	3	4	1	2	2	2	1	3	1	1	2	2	2	2	2	2	2	2	2	2	2	1	2	2	2	2	1	2	2	2	2		1	2	2	2	2	2		1	2
92	12	1	1	62	2	1	3	3	4	3	1	2	2	2	2	1	1	2	1	2	2	2	2	2	2	2	1	2	2	2	2	2	2	2	2	2	2	2	2	1	2	2	1	2	2	2		1	2
93	13	1	1	83	2	5	3	1	2	2	1	2	2	2	3	2	2	2	1	2	2	2	2	2	2	1	2	1	2	2	2	2	2	2	2	2	2	1	2		2	2	1	2	2	2		1	2
94	14	1	1	66	2	2	3	3	2	3	1	2	2	2	2	1	1	1	1	2	2	2	2	2	2	2	2	2	2	2	2	2	2	2	1	2	2	2	2		1	2	2	2	2	2		1	2
95	15	1	2	65	1	1	1	5	2	3	1	2	1	1	1	2	1	0															2		2	2	1	2	2		2	2	1	2	2	2		1	2
96	16	1	1	75	2	5	2	3	2	5	1	2	2	2	3	3	1	2	2	1	1	2	2	1	2	2	2	2	2	1	2	2	2	1	2	2	2	1	2		1	2	2	2	2	2		1	2
97	17	1	1	73	1	2	1	7	3	4	1	2	2	2	2	2	1	1	2	2	2	2	2	2	2	2	1	2	2	2	2	2	2	1	1	2	2	2	2		1	2	2	2	2	2		1	1
98	18	1	1	61	1	2	1	5	2	3	1	2	2	1	1	1	1	0															2		2	2	2	2	2	1	2	2	2	2	2	2	1	1	1
99	19	1	1	66	2	5	2	1	3	3	2	2	2	2	3	3	1	2	2	2	2	1	2	2	2	2	2	2	2	2	1	1	2	2	2	2	2	1	2		2	2	1	2	2	2		1	2
100	20	1	1	66	2	5	2	3	2	5	1	2	2	2	2	2	2	2	1	2	2	2	2	2	2	2	2	2	1	1	2	2	2	2	2	2	2	1	2		1	2	2	2	2	2		1	2
101	21	2	1	68	1	2	2	4	3	5	1	2	1	1	1	2	2	2	1	2	2	2	2	2	1	2	2	2	2	2	2	2	2	1	2	2	2	1	2		1	2	2	2	2	2		1	1
102	22	2	2	72	2	5	2	3	3	3	1	2	2	2	3	3	2	2	1	2	2	2	2	2	2	1	2	2	2	2	2	2	2	1	2	2	2	1	2		1	2	2	2	2	2		1	2
103	23	2	1	65	2	5	2	3	3	3	2	2	2	1	3	3	2	2	1	2	2	2	2	1	2	2	2	2	2	2	2	2	2	1	1	2	2	2	2		1	2	2	2	2	2		1	2
104	24	2	1	66	1	4	3	4	3	4	2	2	2	2	1	1	1	0															2		2	2	2	1	2		1	2	2	2	2	2		1	2
105	25	2	1	72	2	5	2	3	3	2	1	2	2	2	2	2	1	0															2		2	1	2	2	2		1	2	2	2	2	2		2
106	26	2	1	72	1	2	2	8	3	4	2	2	2	2	2	3	1	2	1	1	2	2	2	2	2	2	2	2	2	2	2	2	2	2	2	2	2	1	2		1	2	2	2	2	2		1	1
107	27	2	1	73	2	2	2	3	3	5	1	1	2	2	1	1	1	1	2	2	2	2	2	2	2	2	1	2	2	2	2	2	2	2	2	2	2	1	2		1	2	2	2	2	2		1	2
108	28	2	1	76	2	5	1	3	3	4	1	2	2	2	2	1	3	2	1	2	2	1	2	2	2	2	1	2	2	2	2	2	2	1	2	2	2	1	2		1	2	2	2	2	2		1	2
109	1	1	1	68	2	2	1	5	1	2	1	2	2	1	1	1	1	0															2		2	1	2	2	2		2	2	1	2	2	2		1	1
110	2	1	1	71	2	5	1	5	3	5	1	2	2	2	1	1	1	0															2		2	2	2	1	2		1	2	2	2	2	2		1	2
111	3	1	1	76	1	2	2	2	2	4	1	3	3	1	3	1	1	0															2		2	2	2	1	2		1	2	2	2	2	2		1	2
112	4	1	1	82	2	5	2	3	3	5	1	2	2	2	2	3	1	0															2		2	2	2	1	2		1	2	2	2	2	2		1	2
113	5	1	1	60	2	5	2	5	2	3	1	2	2	2	1	1	1	1	1	2	2	2	2	2	2	2	2	2	2	2	2	2	2	2	2	2	2	1	2		1	2	2	2	2	2		1	2
114	6	1	1	66	1	2	2	2	3	5	1	2	1	1	2	1	1	0															2		2	2	2	1	2		1	2	2	2	2	2		1	1
115	7	1	1	66	2	2	2	3	3	5	1	2	2	2	3	2	2	2	1	2	2	2	1	2	2	2	2	2	2	2	2	2	2	1	2	2	2	1	2		1	2	2	2	2	2		1	2
116	9	1	1	72	1	2	2	2	2	4	1	1	2	2	1	2	1	2	1	1	2	2	2	2	2	2	2	2	1	1	2	2	2	1	2	2	2	1	2		1	2	2	2	2	2		1	2
117	10	1	1	60	1	2	1	5	3	5	1	2	2	1	1	1	1	1	2	2	2	2	2	2	2	2	2	2	2	2	2	2	1	2	2	2	1	2	2		2	1	2	2	2	2		1	1
118	11	1	1	66	1	1	3	5	3	3	3	2	2	2	2	1	1	1	2	2	2	2	2	2	2	2	1	2	2	2	2	2	2	1	1	2	2	2	2		1	2	2	2	2	2		1	2
119	12	1	1	62	1	2	1	8	3	4	3	2	2	2	3	3	1	2	1	2	2	2	2	2	2	1	1	2	2	2	2	2	2	2	2	2	2	1	2		1	2	2	2	2	2		1	1
120	13	1	1	67	2	2	1	5	3	3	1	2	2	2	2	2	1	0															2		2	2	2	1	2		1	2	2	2	2	2		1	1
121	14	1	1	69	1	2	3	2	3	3	1	1	2	2	1	2	2	0															2		2	2	2	2	2	1	2	2	2	2	2	1		1	2
122	15	1	2	60	1	2	2	5	2	4	1	1	2	2	2	1	1	0															2		2	2	1	2	2		2	2	1	2	2	2		1	2
123	16	1	1	70	1	2	3	2	2	4	3	3	3	3	3	1	1	2	1	1	1	1	1	2	2	2	2	2	2	2	1	2	2	1	2	2	2	1	2		1	2	2	2	2	2		1	2
124	17	1	1	66	2	5	1	4	3	5	1	2	2	2	2	2	2	0															2		2	2	2	1	2		1	2	2	2	2	2		1	2
125	18	1	1	74	2	5	1	4	3	4	1	2	2	2	1	1	1	2	1	1	2	1	2	2	2	1	2	2	2	2	2	2	2	1	1	2	2	1	2		1	2	2	2	2	2		1	2
126	19	1	1	74	1	5	2	5	3	3	2	3	2	3	1	1	3	0															2		2	2	2	1	2		2	2	1	2	2	2		1	2
127	20	1	1	66	1	1	1	5	2	3	1	3	3	1	2	3	2	2	1	2	2	2	2	2	2	2	2	2	1	1	2	2	2	2	2	2	2	1	2		1	2	2	2	2	2		1	2
128	21	2	1	63	2	2	2	5	3	5	1	2	2	2	2	3	1	2	2	2	2	1	2	2	2	2	2	2	2	2	2	2	1	1	2	2	2	1	2		1	2	2	2	2	2		1	2
129	22	2	2	70	1	2	2	3	2	2	1	2	1	1	3	3	1	2	1	2	2	2	2	2	2	2	1	2	2	1	2	2	2	2	2	2	1	2	2		2	1	2	2	2	2		1	1
130	23	2	1	65	2	2	2	2	3	3	2	2	2	1	1	2	1	2	1	2	2	2	2	2	2	2	2	2	1	1	2	2	2	1	2	2	2	1	2		1	2	2	2	2	2		1	2
131	24	2	1	74	2	5	2	4	3	4	2	2	2	1	2	1	1	2	1	2	2	2	2	2	2	1	2	2	2	2	2	2	1	1	2	2	2	1	2		1	2	2	2	2	2		1	2
132	25	2	1	74	1	5	2	4	3	2	1	1	2	2	2	1	1	1	2	2	2	2	2	2	1	2	2	2	2	2	2	2	2	2	2	2	2	1	2		1	2	2	2	2	2		1	2
133	26	2	1	76	1	2	2	8	3	3	1	2	2	1	1	3	1	0															2		2	2	2	1	2		1	2	2	2	2	2		1	2
134	27	2	1	78	1	2	2	4	3	4	1	1	2	2	3	1	1	1	2	2	2	2	2	1	2	2	2	2	2	2	2	2	2	1	2	2	2	1	2		1	2	2	2	2	2		1	2
135	28	2	1	64	1	2	1	3	2	3	2	2	2	2	3	3	1	0															2		2	2	2	1	2		1	2	2	2	2	2		1	2
136	1	1	1	68	2	2	1	4	3	4	1	1	2	2	1	1	1	2	1	2	2	1	2	1	1	1	2	2	2	2	2	2	2	2	2	2	2	1	2		1	2	2	2	2	2		1	2
137	2	1	1	73	1	5	2	5	3	5	1	3	2	1	1	2	1	0															2		2	2	2	1	2		1	2	2	2	2	2		1	2
138	3	1	1	74	2	2	2	2	3	3	1	2	2	1	3	3	1	0															2		2	2	2	1	2		1	2	2	2	2	2		1	2
139	4	1	1	64	2	1	1	8	3	4	2	2	2	2	1	2	1	0	1	2	2	2	2	1	2	2	1	2	2	2	2	2	2	2	2	2	2	1	2		1	2	2	2	2	2		1	2
140	4	1	1	64	2	5	2	3	3	4	1	2	2	1	2	2	1	2															2		2	2	2	1	2		1	2	2	2	2	2		1	2
141	5	1	1	79	1	2	3	3	1	3	1	2	2	1	2	1	3	0															2		2	2	2	1	2		1	2	2	2	2	2		1	1
142	6	1	1	64	2	5	2	2	2	4	1	2	2	1	2	3	1	2	1	2	2	2	2	2	1	1	1	1	1	2	2	2	2	1	2	2	2	1	2		1	2	2	2	2	2		1	2
143	7	1	1	68	1	2	2	5	3	5	1	2	3	2	1	1	1	0															2		2	2	2	1	2		1	2	2	2	2	2		1	2
144	9	1	1	62	1	2	1	4	3	5	1	3	3	2	3	3	1	2	1	1	2	2	2	2	2	2	1	2	2	2	2	2	2	1	2	2	2	1	2		1	2	2	2	2	2		1	1
145	10	1	1	93	2	5	3	3	3	3	1	2	2	2	1	3	2	0															2		2	1	2	2	2		2	1	2	2	2	2		1	2
146	11	1	1	74	1	2	2	5	3	3	1	2	2	2	1	1	1	1	2	2	2	2	2	2	1	2	2	2	2	2	2	2	2	2	1	2	2	2	2		1	2	2	2	2	2		1	2
147	12	1	1	64	1	2	2	5	3	5	1	2	2	2	1	3	1	0															2		2	1	2	2	2		2	2	1	2	2	2		1	1
148	13	1	1	69	1	2	1	8	3	3	1	2	2	2	2	2	1	2	2	1	1	2	2	2	2	2	2	2	2	2	2	2	2	1	2	2	2	1	2		1	2	2	2	2	2		1	1
149	14	1	1	65	1	2	3	5	3	3	1	2	2	1	1	3	1	2	2	1	1	2	2	2	2	2	2	2	2	2	2	2	2	1	1	1	2	2	2		1	2	2	2	2	2		1	1
150	15	1	2	65	1	2	1	4	3	2	1	1	2	2	2	2	2	0															2		2	2	1	2	2		2	2	1	2	2	2		1	1
151	16	1	1	70	1	2	2	9	1	4	1	2	2	2	2	1	3	2	2	2	2	2	2	2	2	2	2	2	2	2	1	2	1	1	2	2	2	1	2		1	2	2	2	2	2		1	1
152	17	1	1	64	2	4	1	5	3	3	1	2	2	2	3	3	1	2	1	2	2	2	2	1	2	2	1	1	2	1	2	2	2	1	1	2	2	2	2		1	2	2	2	2	2		1	2
153	18	1	1	60	2	5	1	4	3	4	1	2	2	2	3	1	1	2	2	2	2	2	2	1	2	2	1	2	2	2	2	2	2	1	2	2	2	1	2		1	2	2	2	2	2		1	2
154	20	1	1	73	2	1	1	3	2	2	1	1	2	2	2	2	2	2	2	2	2	2	2	2	2	2	2	2	1	1	2	2	2	2	2	2	2	1	2		1	2	2	2	2	2		1	2
155	21	2	1	62	2	2	2	5	3	5	1	2	2	2	3	3	1	2	1	2	2	2	2	2	2	1	2	2	2	2	2	2	1	2	2	2	2	1	2		1	2	2	2	2	2		1	1
156	22	2	2	66	2	5	2	4	3	4	1	2	2	2	2	2	1	2	1	2	2	1	2	2	2	2	1	2	2	2	2	2	2	1	2	2	1	2	2		2	1	2	2	2	2		1	2
157	23	2	1	64	2	5	1	3	3	2	2	2	2	2	2	1	2	1	1	2	2	2	2	2	2	2	2	2	2	2	2	2	2	2	2	2	2	1	2		1	2	2	2	2	2		1	2
158	24	2	1	85	2	5	2	1	3	5	2	2	2	1	1	1	3	0															2		2	2	2	2	2	1	1	2	2	2	2	2		1	2
159	25	2	1	70	2	5	1	4	3	3	1	2	2	2	2	3	1	0															2		2	1	2	2	2		1	2	2	2	2	2		1	2
160	26	2	1	60	1	2	1	7	2	3	2	1	2	2	1	3	1	1	2	2	2	2	2	2	2	2	2	2	2	2	1	2	2	2	2	2	2	1	2		1	2	2	2	2	2		1	1
161	27	2	1	65	2	2	2	1	3	4	2	1	2	1	1	1	1	2	1	2	2	2	2	2	2	1	1	2	2	2	2	2	2	1	2	2	2	1	2		1	2	2	2	2	2		1	1
162	28	2	1	60	2	2	1	4	3	2	2	2	2	2	3	1	1	1	2	2	2	1	2	2	2	2	2	2	2	2	2	2	2	1	2	2	2	1	2		1	2	2	2	2	2		1	2
163	1	1	2	76	2	2	1	2	3	2	1	3	2	1	1	3	1	1	1	2	2	2	2	2	2	2	2	2	2	2	2	2	2	1	2	2	1	2	2		2	1	2	2	2	2		1	2
164	2	1	2	62	2	2	1	3	2	5	1	2	2	1	1	1	1	1	2	2	2	2	2	1	2	2	2	2	2	2	2	2	2	1	2	1	2	2	2		2	1	2	2	2	2		1	1
165	3	1	1	78	2	5	2	1	3	3	1	2	2	2	3	2	4	0															2		2	2	2	1	2		1	2	2	2	2	2		1	2
166	4	1	2	68	1	2	1	4	2		1	3	3	1	1	1	1	0															2		2	2	1	2	2		2	1	2	2	2	2		1	2
167	5	1	1	61	1	2	2	2	2	4	1	1	2	2	3	3	1	1	2	2	2	2	2	2	2	2	2	2	2	1	2	2	2	2	2	2	1	2	2		2	1	2	2	2	2		1	2
168	6	1	2	63	1	5	2	2	3	4	1	1	2	2	1	1	1	1	1	2	2	2	2	2	2	2	2	2	2	2	2	2	2	2	2	1	2	2	2		2	1	2	2	2	2		1	2
169	7	1	2	60	2	2	2	4	2	5	1	2	2	1	1	2	1	2	1	2	2	2	2	2	2	1	2	2	2	2	2	2	2	1	2	2	1	2	2		2	2	2	1	2	2		1	1
170	9	1	2	72	1	2	1	4	3	2	1	3	3	2	3	2	3	2	1	1	1	2	2	2	1	2	2	2	2	2	2	1	2	1	2	2	1	2	2		2	1	2	2	2	2		1	1
171	10	1	2	76	1	2	1	2	2	2	1	2	2	2	1	1	1	1	2	2	2	1	2	2	2	2	2	2	2	2	2	2	2	2	2	2	1	2	2		2	2	1	2	2	2		1	1
172	11	1	2	71	2	2	1	2	3	1	1	2	2	2	3	1	1	1	2	2	2	2	2	2	2	2	1	2	2	2	2	2	2	1	1	2	2	2	2		1	2	2	2	2	2		1	2
173	12	1	2	75	1	2	1	4	3	3	1	3	2	2	3	2	2	2	1	2	1	2	2	2	1	2	2	2	2	2	2	2	2	1	1	2	2	2	2		1	2	2	2	2	2		1	1
174	13	1	2	87	2	5	3	3	3	3	1	2	2	2	1	1	1	1	1	2	2	2	2	2	2	2	2	2	2	2	2	2	2	1	2	2	1	2	2		2	2	1	2	2	2		1	2
175	14	1	2	83	2	2	2	2	3	3	1	2	2	2	3	3	1	0															2		2	2	1	2	2		2	2	1	2	2	2		1	2
176	15	1	1	82	1	5	2	4	3	3	1	2	2	2	1	1	1	0															2		2	2	2	1	2		1	2	2	2	2	2		1	2
177	16	1	2	64	2	2	1	2	2	3	1	1	2	2	3	3	1	1	2	2	2	2	2	2	2	2	1	2	2	2	2	2	2	2	2	1	2	2	2		2	2	1	2	2	2		1	2
178	17	1	2	65	1	2	1	4	3	2	1	1	2	2	2	3	3	0															2		1	2	2	2	2		1	2	2	2	2	2		1	1
179	18	1	2	69	1	2	3	3	2	2	1	1	2	2	3	3	1	2	1	2	2	2	2	2	1	2	2	2	2	2	1	2	2	1	2	1	1	2	2		2	1	2	2	2	2		1	1
180	19	1	2	69	2	1	3	3	2	3	3	2	2	2	2	1	2	0															2		2	2	1	2	2		2	1	2	2	2	2		1	2
181	20	1	2	67	1	5	2	3	3	3	1	1	1	2	1	3	3	1	1	2	2	2	2	2	2	2	2	2	2	2	2	2	2	2	2	2	1	2	2		2	1	2	2	2	2		1	2
182	21	2	2	80	2	5	1	1	3	1	1	3	2	1	3	3	3	0															2		2	2	1	2	2		2	1	2	2	2	2		2
183	22	2	1	71	2	2	1	4	3	3	1	2	2	2	1	1	1	2	2	2	2	1	2	2	2	2	2	2	2	2	1	2	2	2	1	2	2	2	2		1	2	2	2	2	2		1	1
184	23	2	2	67	2	5	2	3	3	3	1	3	2	1	3	3	1	0															2		2	2	1	2	2		2	1	2	2	2	2		1	2
185	24	2	2	65	2	2	2	3	3	1	2	1	2	1	2	1	2	1	1	2	2	2	2	2	2	2	2	2	2	2	2	2	2	2	2	2	1	2	2		2	2	1	2	2	2		1	2
186	25	2	2	71	1	1	3	5	3	3	2	1	2	2	1	1	1	0															2		1	2	2	2	2		1	2	2	2	2	2		1	2
187	26	2	2	63	1	2	2	3	3	4	2	3	3	1	3	3	1	2	2	2	2	2	1	1	2	2	2	2	2	2	2	2	2	2	2	2	1	2	2		2	1	2	2	2	2		1	1
188	27	2	2	77	1	2	2	3	3	5	2	1	2	2	1	1	1	1	2	2	2	2	2	1	2	2	2	2	2	2	2	2	2	2	2	2	1	2	2		2	2	1	2	2	2		1	2
189	28	2	2	75	1	2	1	3	2	3	2	2	2	1	1	2	1	2	1	2	2	2	2	2	2	2	2	2	2	1	2	2	2	2	2	2	1	2	2		2	1	2	2	2	2		1	2
190	1	1	2	85	2	2	1	1	3	2	1	2	2	2	1	2	1	0															2		2	2	1	2	2		2	1	2	2	2	2		1	2
191	2	1	2	65	1	1	1	2	3	2	1	1	2	2	1	3	1	0															2		2	2	2	1	2		1	2	2	2	2	2		1	2
192	3	1	2	78	1	2	2	4	2	2	1	2	2	2	1	3	2	1	2	2	2	2	2	2	2	2	2	2	1	2	2	2	2	1	2	2	2	1	2		1	2	2	2	2	2		1	2
193	4	1	2	75	2	5	2	4	2	3	1	2	2	1	3	2	1	1	1	2	2	2	2	2	2	2	2	2	2	2	2	2	2	1	2	2	1	2	2		2	1	2	2	2	2		1	2
194	5	1	2	62	2	5	3	2	3	5	1	2	2	2	3	2	1	1	1	2	2	2	2	2	2	2	2	2	2	2	2	2	2	1	2	2	2	1	2		1	2	2	2	2	2		1	2
195	6	1	2	85	1	5	2	4	3	3	1	1	2	1	1	3	3	2	1	2	2	2	2	2	1	2	2	2	2	2	2	2	2	1	2	1	2	2	2		2	1	2	2	2	2		1	2
196	7	1	2	65	1	1	3	1	3	3	1	1	2	2	2	3	1	0															2		2	2	1	2	2		2	2	2	1	2	2		1	2
197	9	1	2	80	1	5	1	2	2	3	1	3	2	1	1	2	2	0															2		2	2	1	2	2		2	1	2	2	2	2		1	2
198	10	1	2	77	2	2	1	3	3	3	1	2	2	2	1	2	3	0															2		2	2	1	2	2		2	2	1	2	2	2		1	2
199	11	1	2	65	2	5	1	3	2	1	1	2	2	2	3	3	1	2	1	2	2	2	2	1	2	2	2	2	2	2	2	2	2	2	2	2	1	2	2		1	2	2	2	2	2		2
200	12	1	2	86	1	5	2	2	3	3	1	3	2	2	1	3	3	1	1	2	2	2	2	2	2	2	2	2	2	2	2	2	2	2	1	2	2	2	2		1	2	2	2	2	2		1	2
201	13	1	2	72	1	5	3	2	3	3	1	1	2	1	2	2	2	2	2	2	2	2	2	1	2	2	1	2	2	2	2	2	2	2	2	1	2	2	2		2	2	1	2	2	2		1	2
202	14	1	2	66	2	2	1	2	3	2	2	2	2	2	3	1	1	2	2	1	2	1	2	2	2	2	2	2	2	2	2	2	2	1	2	2	1	2	2		1	2	2	2	2	2		1	1
203	15	1	1	69	2	2	2	1	3	3	1	2	2	2	2	2	2	1	1	2	2	2	2	2	2	2	2	2	2	2	2	2	2	1	2	2	2	1	2		1	2	2	2	2	2		1	1
204	16	1	2	71	2	5	1	3	2	2	1	1	2	2	3	3	1	2	1	2	2	2	1	2	2	2	1	2	2	2	1	2	2	1	2	2	2	2	2		2	2	2	2	2	1		1	2
205	17	1	2	67	2	5	1	4	3	3	1	2	2	2	3	3	2	2	1	2	2	2	2	2	1	2	2	2	2	2	2	2	2	1	2	2	1	2	2		2	1	2	2	2	2		1	2
206	18	1	2	68	2	2	3	3	3	2	1	1	2	2	3	3	1	1	2	2	2	2	2	2	2	2	2	2	2	2	1	2	2	2	2	1	1	2	2		2	1	2	2	2	2		1	1
207	19	1	2	77	2	5	2	2	3	3	1	2	3	3	1	1	1	0															2		2	2	1	2	2		2	1	2	2	2	2		1	2
208	20	1	2	68	2	5	2	3	2	3	1	2	2	1	3	3	3	2	1	2	2	1	2	2	2	2	2	2	2	2	2	2	2	2	2	2	1	2	2		2	2	2	1	2	2		1	2
209	21	2	2	68	2	5	3	3	3	3	1	2	2	1	2	2	2	0															2		2	2	1	2	2		2	1	2	2	2	2		1	2
210	22	2	1	62	2	5	3	3	1	1	1	2	2	1	1	1	1	2	2	2	2	2	2	2	2	2	1	2	2	2	1	2	2	2	1	2	2	2	2		1	2	2	2	2	2		1	2
211	23	2	2	85	2	5	1	3	3	3	1	1	2	1	2	2	1	0															2		2	2	1	2	2		2	1	2	2	2	2		1	2
212	24	2	2	67	2	5	2	1	3	4	2	1	2	1	2	1	1	1	2	2	2	2	2	2	2	2	1	2	2	2	2	2	2	1	2	2	1	2	2		1	2	2	2	2	2		1	2
213	25	2	2	72	2	5	2	3	3	4	1	2	2	2	1	3	3	1	1	2	2	2	2	2	2	2	2	2	2	2	2	2	2	2	1	2	2	2	2		1	2	1	2	2	2		1	2
214	26	2	2	76	2	5	2	1	3	3	1	2	1	1	3	1	1	2	2	2	2	2	2	2	1	2	2	2	2	2	1	1	2	1	1	2	2	2	2		1	2	2	2	2	2		1	2
215	27	2	2	70	2	5	1	3	3	3	1	2	2	2	1	1	1	2	2	2	2	2	2	1	2	2	1	2	2	2	2	2	2	2	1	2	2	2	2		1	2	2	2	2	2		1	2
216	28	2	2	63	2	5	1	3	3	4	2	2	2	2	2	1	1	0															2		2	2	1	2	2		2	1	2	2	2	2		1	2
217	1	1	2	75	1	2	1	4	3	2	1	2	2	1	1	2	1	1	2	2	2	2	2	2	2	2	2	2	1	2	2	2	2	2	2	2	1	2	2		2	1	2	2	2	2		1	1
218	2	1	2	64	1	2	1	5	2	4	1	1	3	1	1	1	1	0															2		2	1	2	2	2		2	1	2	2	2	2		1	1
219	3	1	2	76	2	5	2	2	3	2	1	2	2	1	1	2	1	0															2		2	2	1	2	2		1	2	2	2	2	2		1	2
220	4	1	2	61	1	2	2	4	2	3	1	3	2	1	3	3	1	1	2	2	2	2	2	1	2	2	2	2	2	2	2	2	2	1	2	2	1	2	2		2	1	2	2	2	2		1	2
221	5	1	2	67	2	2	2	3	2	3	1	2	2	2	1	1	1	1	1	2	2	2	2	2	2	2	2	2	2	2	2	2	2	1	2	2	2	1	2		1	2	2	2	2	2		1	1
222	6	1	2	60	1	2	1	3	3	3	1	1	2	2	2	1	1	1	2	2	2	2	2	2	2	2	2	2	2	2	2	2	1	1	2	1	1	2	2		2	1	2	2	2	2		1	2
223	7	1	2	60	1	2	2	1	2	5	1	1	2	2	1	3	1	0															2		2	2	1	2	2		2	2	2	1	2	2		1	1
224	9	1	2	64	1	2	1	2	2	5	1	1	3	2	2	3	2	0															2		2	2	1	2	2		2	1	2	2	2	2		1	2
225	10	1	2	83	2	5	1	1	3	1	1	1	2	2	3	2	1	1	1	2	2	2	2	2	2	2	2	2	2	2	2	2	2	2	2	2	1	2	2		2	2	1	2	2	2		1	2
226	11	1	2	83	2	2	1	1	3	1	1	1	2	1	3	3	1	0															2		2	1	2	2	2		1	2	2	2	2	2		1	2
227	12	1	2	78	2	2	1	3	3	2	1	2	2	2	2	1	3	1	2	2	2	2	2	1	2	2	2	2	2	2	2	2	2	2	1	2	2	2	2		2	2	1	2	2	2		1	1
228	13	1	2	67	1	2	2	7	2	3	1	2	2	3	1	1	1	2	1	2	2	2	2	2	2	1	2	2	2	2	2	2	2	1	2	1	2	2	2		2	2	1	2	2	2		1	1
229	14	1	2	84	1	2	3	2	3	5	2	2	2	2	2	1	3	0															2		2	2	2	1	2		1	2	2	2	2	2		1	2
230	15	1	1	61	2	2	2	3	2	3	1	2	2	1	3	1	1	0															2		2	2	2	1	2		2	2	2	2	2	1		1	1
231	16	1	2	60	1	2	1	3	2	4	1	1	2	2	1	2	1	0															2		2	2	2	2	1		2	2	2	2	1	2		1	2
232	17	1	2	63	2	1	1	3	3	2	1	2	2	1	3	1	2	1	2	2	2	1	2	2	2	2	2	2	2	2	2	2	2	2	2	2	1	2	2		2	1	2	2	2	2		1	2
233	18	1	2	70	2	5	1	3	4	2	1	1	2	1	3	2	1	2	1	2	2	2	2	2	2	2	1	2	2	2	1	2	2	1	2	2	1	2	2		2	1	2	2	2	2		2
234	19	1	2	69	1	1	1	4	3	3	2	2	2	1	2	1	1	1	2	2	2	2	2	1	2	2	2	2	2	2	2	2	2	2	2	2	1	2	2		2	1	1	2	2	2		1	2
235	20	1	2	80	1	5	2	2	3	3	1	3	3	3	3	3	2	2	1	1	2	1	1	2	1	2	2	2	2	1	2	2	2	1	2	2	2	1	2		1	2	2	2	2	2		1	2
236	21	2	2	70	2	5	1	1	3	1	2	1	2	1	3	2	1	0															2		2	2	1	2	2		2	1	2	2	2	2		1	2
237	22	2	1	94	1	5	1	2	3	1	1	2	2	2	1	1	3	1	2	2	2	2	2	2	2	2	2	1	2	2	2	2	2	2	2	2	2	2	2	1	2	2	1	2	2	2		1	2
238	23	2	2	68	2	5	2	3	3	2	2	1	2	2	2	2	3	2	1	2	2	1	2	2	2	2	1	2	2	2	2	2	2	2	2	2	1	2	2		2	1	2	2	2	2		1	2
239	24	2	2	69	2	1	1	1	3	2	2	1	2	2	1	1	1	2	2	2	2	1	2	2	2	2	2	2	2	2	2	2	1	1	1	2	2	2	2		1	2	2	2	2	2		2
240	25	2	2	65	2	2	3	3	3	5	1	2	2	2	2	2	2	2	1	2	2	2	2	2	2	1	2	2	2	2	2	2	2	2	1	2	2	2	2		1	2	2	2	2	2		1	2
241	26	2	2	66	1	5	2	3	3	3	2	2	2	2	1	1	2	0															2		1	2	2	2	2		1	2	2	2	2	2		1	2
242	27	2	2	68	1	5	1	4	3	3	1	3	2	2	3	3	1	2	2	2	2	2	2	1	1	1	2	1	2	1	2	2	1	1	2	2	1	2	2		2	2	1	2	2	2		1	2
243	28	2	2	85	2	5	2	1	3	2	2	2	2	2	2	1	1	2	2	1	1	1	2	2	2	2	2	2	2	2	2	2	2	1	2	2	2	1	2		1	2	2	2	2	2		1	2
244	1	1	2	66	1	2	1	4	2	3	1	1	2	1	1	1	1	1	2	2	2	2	2	2	2	2	2	2	1	2	2	2	2	2	2	2	1	2	2		2	1	2	2	2	2		1	1
245	2	1	2	62	2	2	1	3	2	5	1	2	2	1	1	2	1	0															2		2	1	2	2	2		2	1	2	2	2	2		1	1
246	3	1	2	60	1	2	1	4	3	3	1	1	1	2	2	1	1	2	1	2	2	2	2	2	2	2	1	2	2	2	2	2	2	1	2	2	2	1	2		1	2	2	2	2	2		1	2
247	4	1	2	67	2	5	2	2	3	4	1	3	2	1	2	3	1	0															2		2	2	1	2	2		2	1	2	2	2	2		1	2
248	5	1	2	64	2	1	3	6	2	3	2	2	2	2	1	2	1	1	2	2	2	2	2	2	2	1	2	2	2	2	2	2	2	1	2	2	2	1	2		1	2	2	2	2	2		1	2
249	6	1	2	68	2	2	2	2	3	2	1	1	2	2	1	1	1	1	1	2	2	2	2	2	2	2	2	2	2	2	2	2	2	2	2	2	1	2	2		2	1	2	2	2	2		1	2
250	7	1	2	70	2	5	2	3	3	4	1	2	2	2	1	1	1	0															2		2	2	1	2	2		2	2	2	1	2	2		1	2
251	9	1	2	86	2	5	1	3	3	5	1	1	2	2	3	3	3	2	1	2	2	1	2	2	2	2	2	1	2	2	1	2	2	2	2	2	1	2	2		2	1	2	2	2	2		1	2
252	10	1	2	71	1	2	2	3	2	4	1	2	2	2	1	1	3	2	1	2	2	2	2	2	2	2	2	2	2	1	2	2	2	2	2	2	1	2	2		2	2	1	2	2	2		1	1
253	11	1	1	61	2	2	1	4	2	2	1	2	2	2	3	1	1	2	1	1	2	1	2	2	2	2	2	2	2	2	2	2	1	1	2	1	2	2	2		1	2	2	2	2	2		1	2
254	12	1	2	79	1	2	1	4	3	2	1	2	2	2	2	1	1	1	2	2	2	2	2	2	2	2	1	2	2	2	2	2	2	2	2	2	2	2	2	1	2	1	2	2	2	2		1	1
255	13	1	2	67	2	1	1	3	2	2	1	1	2	2	2	2	1	1	2	2	2	2	2	2	2	1	2	2	2	2	2	2	2	1	2	2	2	2	2		2	2	2	2	2	1		1	2
256	14	1	1	65	2	1	2	3	2	2	2	2	2	2	2	1	1	0															2		1	2	2	2	2		1	2	2	2	2	2		1	2
257	15	1	1	61	2	5	1	5	2	3	1	2	2	2	2	2	2	0															2		1	2	2	2	2		1	2	2	2	2	2		1	2
258	16	1	2	77	2	5	1	2	3	2	1	3	2	1	3	3	1	2	1	2	2	1	2	2	2	2	2	2	1	2	2	2	2	2	2	1	2	2	2		1	2	2	2	2	2		1	2
259	17	1	2	78	2	5	1	1	3	1	1	1	2	1	3	3	3	0															2		2	2	1	2	2		2	1	2	2	2	2		1	2
260	18	1	2	60	1	5	1	3	4	2	1	2	2	2	3	1	1	2	1	1	1	1	2	2	2	2	2	2	2	2	1	2	2	1	2	2	1	2	2		2	1	2	2	2	2		1	2
261	19	1	2	65	1	2	1	3	2	3	1	2	2	2	1	1	1	0															2		2	2	1	2	2		2	1	2	2	2	2		1	1
262	20	1	2	60	2	2	1	3	2	3	1	3	2	1	3	1	2	2	2	1	2	1	2	2	2	1	2	2	2	2	2	2	2	1	1	2	2	2	2		1	2	2	2	2	2		1	1
263	21	2	2	65	1	5	1	4	1	2	1	3	2	1	1	1	3	0															2		2	2	1	2	2		2	1	2	2	2	2		1	2
264	22	2	1	65	1	2	2	4	2	4	2	2	2	1	1	3	1	2	1	2	2	2	2	2	2	1	2	2	2	2	2	2	2	2	2	2	2	2	2	1	2	2	1	2	2	2		1	2
265	23	2	2	64	2	5	2	3	3	4	2	1	2	2	2	1	1	0															2		2	2	2	1	2		2	2	2	2	2	1		1	2
266	24	2	2	68	2	5	3	3	2	2	2	2	2	1	3	2	1	2	1	2	2	1	2	2	2	1	1	2	2	2	2	2	2	1	2	2	1	2	2		2	1	2	2	2	2		1	2
267	25	2	2	69	1	2	3	3	3	5	1	2	2	3	2	2	1	0															2		1	2	2	2	2		1	2	2	2	2	2		1	2
268	26	2	2	60	1	2	1	1	2	3	2	1	1	1	2	3	2	2	2	2	2	2	2	1	2	2	1	2	2	2	2	2	2	2	2	2	1	2	2		2	1	2	2	2	2		1	1
269	27	2	2	70	2	5	2	2	3	4	1	3	2	3	3	3	3	2	1	2	1	1	2	1	2	2	2	2	2	1	1	1	2	1	2	2	1	2	2		2	2	1	2	2	2		1	2
270	28	2	2	66	2	5	1	3	3	4	2	2	2	2	1	1	1	1	1	2	2	2	2	2	2	2	2	2	2	2	2	2	2	1	2	2	1	2	2		2	1	2	2	2	2		2
271	1	1	2	63	2	2	1	2	2	3	1	1	2	1	1	1	1	0															2		2	2	1	2	2		2	1	2	2	2	2		1	1
272	2	1	2	63	1	2	1	3	1	4	1	1	1	2	1	1	1	0															2		2	1	2	2	2		2	1	2	2	2	2		1	1
273	3	1	2	67	2	2	1	2	3	2	1	2	2	1	3	1	1	2	1	2	2	2	2	2	1	2	2	2	2	2	2	2	2	1	2	2	1	2	2		2	1	2	2	2	2		1	2
274	4	1	2	67	1	2	2	3	3	4	1	1	3	3	2	2	1	1	1	2	2	2	2	2	2	2	2	2	2	2	2	2	2	1	2	2	1	2	2		2	1	2	2	2	2		1	2
275	5	1	2	83	2	5	2	2	3	4	1	2	2	2	3	2	1	2	1	1	2	2	2	2	2	1	1	1	2	1	2	2	2	1	2	2	2	1	2		1	2	2	2	2	2		1	2
276	6	1	2	65	1	2	2	2	2	4	1	2	2	1	1	2	1	0															2		2	2	1	2	2		2	1	2	2	2	2		1	2
277	7	1	2	70	2	5	2	3	2	4	1	2	2	3	1	1	1	0															2		2	2	1	2	2		2	2	2	1	2	2		1	2
278	9	1	2	85	2	5	1	3	3	3	1	2	2	2	3	3	3	2	2	1	2	1	2	2	2	2	1	1	2	1	1	2	2	1	2	2	1	2	2		2	1	2	2	2	2		1	2
279	10	1	2	85	2	2	1	2	2	5	1	1	2	1	3	3	3	2	1	2	2	2	2	2	2	2	1	2	1	2	2	2	2	2	2	2	2	1	2		1	2	2	2	2	2		1	2
280	11	1	2	61	2	2	1	4	2	3	1	2	2	2	3	3	1	1	2	2	2	2	2	2	2	2	2	2	2	1	2	2	2	2	2	1	2	2	2		1	2	2	2	2	2		1	2
281	12	1	2	65	2	5	1	5	3	3	1	2	2	2	3	1	1	2	2	2	1	1	2	2	2	1	1	2	2	2	2	2	2	1	1	2	2	2	2		2	2	1	2	2	2		1	2
282	13	1	2	65	1	2	1	4	2	3	1	2	2	2	1	1	1	1	2	2	2	2	2	2	2	2	1	2	2	2	2	2	2	1	2	2	1	2	2		2	2	1	2	2	2		1	1
283	14	1	2	70	2	1	3	3	3	2	2	2	2	2	3	3	1	2	1	1	2	1	2	2	2	2	2	2	2	2	2	1	2	1	2	2	1	2	2		2	2	1	2	2	2		1	2
284	15	1	1	66	1	2	2	4	2	5	1	2	2	2	2	2	2	0															2		2	2	2	1	2		2	2	2	2	2	1		1	1
285	16	1	2	62	2	5	2	3	3	3	1	2	2	2	3	3	3	2	1	1	1	1	2	2	2	2	2	2	1	2	2	2	2	1	1	2	2	2	2		1	2	2	2	2	2		1	2
286	17	1	2	73	1	1	1	1	3	2	2	1	2	2	3	3	3	2	1	1	2	2	2	1	2	2	2	2	2	2	1	2	2	1	2	2	2	1	2		1	2	2	2	2	2		2
287	18	1	2	62	2	2	2	3	4	3	1	2	2	2	2	1	1	2	1	2	2	1	1	2	2	2	1	2	2	2	2	2	2	1	2	2	1	2	2		2	1	2	2	2	2		1	1
288	19	1	2	63	1	2	1	4	2	3	1	2	2	2	1	1	1	0															2		2	2	1	2	2		2	1	2	2	2	2		1	1
289	20	1	2	78	2	5	1	5	3	3	1	3	2	2	2	2	2	0															2		2	2	2	1	2		1	2	2	2	2	2		1	2
290	21	2	2	72	1	2	2	8	3	3	1	1	3	3	2	3	2	2	1	2	2	2	2	2	2	2	2	2	2	1	2	2	2	2	2	2	1	2	2		2	1	2	2	2	2		1	1
291	22	2	1	64	2	5	1	3	2	2	1	2	2	1	2	2	1	1	2	2	2	2	2	2	2	2	1	2	2	2	2	2	2	2	2	2	2	1	2		1	2	2	2	2	2		1	2
292	23	2	2	80	2	5	2	1	3	4	1	2	2	1	3	3	2	0															2		2	2	2	1	2		2	2	2	2	2	1		1	2
293	24	2	2	61	2	5	2	3	3	2	2	1	2	2	2	2	1	0															2		2	2	1	2	2		2	2	1	2	2	2		1	2
294	25	2	2	67	2	1	3	1	3	3	2	2	2	2	1	1	1	2	1	1	2	2	2	2	2	2	2	2	2	2	2	2	2	2	2	2	1	2	2		2	2	1	2	2	2		1	2
295	26	2	2	60	1	2	1	4	2	4	2	1	2	1	1	3	1	1	2	1	2	2	2	2	2	2	2	2	2	2	2	2	2	1	1	2	2	2	2		1	2	2	2	2	2		1	1
296	27	2	2	83	1	2	1	2	3	3	2	2	2	2	1	1	1	2	1	2	2	1	2	2	2	2	1	2	2	1	2	2	2	1	2	2	2	1	2		1	2	2	2	2	2		1	1
297	28	2	2	80	2	5	2	3	3	1	1	1	2	2	3	3	1	1	1	2	2	2	2	2	2	2	2	2	2	2	2	2	2	1	2	2	1	2	2		2	1	2	2	2	2		1	2
298	1	1	2	61	2	2	1	1	4	2	1	2	2	1	3	2	1	2	1	1	2	2	2	1	2	2	2	2	2	2	2	2	2	2	2	2	2	1	2		1	2	2	2	2	2		1	2
299	2	1	2	73	1	5	2	5	3	5	1	2	2	1	2	2	2	0															2		1	2	2	2	2		1	2	2	2	2	2		1	2
300	3	1	2	76	2	5	1	2	2	1	1	1	2	2	2	2	1	1	2	2	2	2	2	2	2	2	2	2	2	2	2	2	1	1	2	2	1	2	2		2	1	2	2	2	2		1	2
301	4	1	2	64	2	2	2	4	3	4	1	1	2	1	2	1	1	0															2		2	2	1	2	2		2	1	2	2	2	2		1	2
302	5	1	2	62	2	2	1	4	2	3	1	2	2	1	1	1	1	0															2		2	2	1	2	2		2	2	2	1	2	2		1	2
303	6	1	2	62	2	3	2	2	2	3	1	2	2	2	2	2	1	1	1	2	2	2	2	2	2	2	2	2	2	2	2	2	2	1	1	2	2	2	2		1	2	2	2	2	2		1	2
304	7	1	2	66	2	5	2	2	3	3	1	1	2	1	1	1	1	0															2		2	2	1	2	2		2	2	1	2	2	2		1	2
305	9	1	2	80	2	5	1	4	3	3	1	1	2	2	2	2	2	2	1	2	2	2	1	2	2	2	1	2	2	2	2	2	2	2	2	2	1	2	2		2	1	2	2	2	2		1	2
306	10	1	2	63	2	5	3	3	2	3	1	2	2	2	1	1	1	0															2		2	2	1	2	2		2	1	2	2	2	2		1	2
307	11	1	2	60	2	2	1	4	2	2	1	2	2	2	2	3	1	0															2		2	1	2	2	2		1	2	2	2	2	2		1	2
308	12	1	2	64	1	5	1	3	3	2	1	3	3	2	2	2	2	2	1	2	2	2	2	2	1	2	2	2	2	2	1	1	2	2	1	2	2	2	2		2	2	1	2	2	2		1	2
309	13	1	2	64	2	2	3	3	2	3	1	1	2	1	1	1	1	0															2		2	1	2	2	2		2	2	2	2	2	1		1	2
310	14	1	2	76	2	1	3	2	3	3	1	2	2	2	2	1	3	0															2		2	2	1	2	2		2	2	1	2	2	2		1	2
311	15	1	1	62	1	2	1	5	3	4	1	2	2	2	1	1	1	2	1	2	2	2	2	2	2	1	2	2	2	2	2	2	2	1	2	2	2	1	2		1	2	2	2	2	2		1	1
312	16	1	2	66	1	2	2	3	2	1	1	2	2	1	3	3	1	0															2		2	2	1	2	2		2	1	2	2	2	2		1	2
313	17	1	2	75	2	5	1	3	3	3	1	1	2	1	3	2	3	2	2	2	2	2	2	2	2	2	1	2	1	2	2	2	2	1	1	2	2	2	2		1	2	2	2	2	2		1	2
314	18	1	2	61	1	2	2	3	2	3	1	1	1	1	1	1	1	1	2	2	2	2	2	1	2	2	2	2	2	2	2	2	2	2	2	2	1	2	2		2	1	2	2	2	2		1	1
315	19	1	2	70	1	2	2	2	3	3	1	3	2	2	3	1	1	2	1	2	2	2	2	2	1	2	2	2	2	1	1	1	2	1	2	2	1	2	2		2	1	2	2	2	2		1	1
316	20	1	2	63	1	2	2	3	2	5	1	3	2	1	3	2	2	2	2	2	2	2	1	1	2	2	2	2	2	2	2	2	2	1	1	2	2	2	2		1	2	2	2	2	2		1	1
317	21	2	2	70	2	2	1	1	4	3	2	2	2	1	2	2	2	1	1	2	2	2	2	2	2	2	2	2	2	2	2	2	2	2	2	2	1	2	2		2	1	2	2	2	2		1	2
318	22	2	1	85	2	5	2	1	3	1	1	2	2	2	2	3	1	1	1	2	2	2	2	2	2	2	2	2	2	2	2	2	2	2	2	2	2	1	2		2	2	1	2	2	2		1	2
319	23	2	2	67	2	2	2	2	3	3	1	3	2	1	2	2	2	0															2		2	2	2	1	2		1	2	2	2	2	2		1	2
320	24	2	2	89	2	5	1	2	3	2	2	2	2	1	3	3	1	0															2		2	2	1	2	2		2	1	2	2	2	2		1	2
321	25	2	2	66	2	5	1	2	3	3	2	1	2	2	3	2	2	0															2		2	2	1	2	2		2	2	1	2	2	2		1	2
322	26	2	2	64	1	5	2	2	3	5	1	2	1	1	1	2	1	0															2		2	2	1	2	2		2	1	2	2	2	2		1	2
323	27	2	2	73	1	5	1	2	3	3	2	2	1	2	1	3	3	2	2	2	2	2	2	2	2	2	1	2	2	1	2	2	2	2	2	2	1	2	2		2	2	1	2	2	2		1	2
324	28	2	2	77	2	2	2	3	3	1	2	2	2	2	1	3	1	0															2		2	2	1	2	2		2	1	2	2	2	2		1	2
325	1	1	1	62	2	2	1	4	3	2	1	2	2	1	3	3	1	1	2	2	2	2	2	2	2	2	1	2	2	2	2	2	2	1	2	2	2	1	2		1	2	2	2	2	2		1	1
326	2	1	1	62	1	5	2	5	3	5	1	3	2	1	1	2	1	0															2		1	2	2	2	2		1	2	2	2	2	2		1	2
327	3	1	2	70	2	2	2	3	2	5	1	2	2	1	1	1	1	0															2		2	2	2	1	2		1	2	2	2	2	2		1	2
328	4	1	1	69	2	1	3	2	3		1	2	2	2	2	1	1	1	2	2	2	2	2	2	2	2	1	2	2	2	2	2	2	1	2	1	2	2	2		2	1	2	2	2	2		1	2
329	5	1	1	73	2	5	2	4	3	3	1	2	2	2	2	2	1	0															2		2	2	2	1	2		1	2	2	2	2	2		1	2
330	6	1	1	63	2	2	2	8	3	3	1	2	2	2	1	1	2	1	2	2	2	2	2	2	2	2	2	2	2	1	2	2	2	2	2	2	2	1	2		1	2	2	2	2	2		1	2
331	7	1	1	85	1	5	2	2	3	3	1	2	2	1	3	3	2	0															2		2	2	1	2	2		2	1	2	2	2	2		1	2
332	9	1	1	64	1	5	2	2	2	5	1	3	3	2	2	1	1	2	1	2	2	2	2	2	2	2	1	2	2	2	2	2	2	1	2	2	2	1	2		1	2	2	2	2	2		1	2
333	10	1	1	78	2	5	1	2	2	3	1	1	2	2	1	2	2	1	2	2	2	2	2	2	2	2	2	2	1	2	2	2	2	1	2	2	1	2	2		2	2	1	2	2	2		1	2
334	11	1	1	67	1	5	2	5	3	3	1	2	2	1	2	2	1	0															2		1	2	2	2	2		1	2	2	2	2	2		1	2
335	12	1	1	67	2	2	2	3	3	3	1	2	2	2	3	2	2	1	1	2	2	2	2	2	2	2	2	2	2	2	2	2	2	2	2	2	2	1	2		1	2	2	2	2	2		1	2
336	13	1	1	78	2	5	1	1	2	2	1	2	2	1	3	2	1	2	2	2	1	1	2	2	2	2	1	2	1	2	1	1	2	2	2	2	2	2	2		2	2	2	2	2	2		1	2
337	14	1	1	70	2	2	2	3	2	2	1	2	2	1	1	1	1	0															2		2	2	1	2	2		2	1	2	2	2	2		1	2
338	15	1	2	68	2	5	1	3	3	3	1	2	2	2	1	2	2	1	2	2	1	2	2	2	2	2	2	2	2	2	2	2	2	1	2	2	1	2	2		2	1	2	2	2	2		1	2
339	16	1	1	61	2	2	3	5	3	4	1	2	2	2	1	1	1	0															2		2	2	2	1	2		1	2	2	2	2	2		1	2
340	17	1	1	60	1	2	1	3	3	3	1	2	1	1	2	2	1	0															2		2	2	2	2	2	1	2	2	2	2	2	1		1	1
341	18	1	1	70	1	2	1	7	3	2	1	1	2	2	2	3	1	0															2		2	2	2	2	2	1	1	2	2	2	2	2		1	1
342	19	1	1	61	2	5	2	4	3	5	1	2	2	2	3	1	3	2	1	2	2	1	2	2	2	2	2	2	1	1	2	2	2	1	2	2	2	1	2		1	2	2	2	2	2		1	2
343	20	1	1	76	1	5	2	5	3	3	1	2	2	2	3	2	1	1	2	2	2	2	2	2	1	2	2	2	2	2	2	2	2	1	2	2	2	1	2		1	1	2	2	2	2		1	2
344	21	2	1	83	1	2	3	2	2	3	1	3	3	3	2	1	3	1	2	2	2	2	2	2	2	2	2	2	2	1	2	2	2	2	2	2	2	1	2		1	2	2	2	2	2		1	2
345	22	2	2	64	1	2	1	1	2	1	2	1	2	1	2	3	1	1	1	2	2	2	2	2	2	2	2	2	2	2	2	2	2	1	2	2	1	2	2		2	1	2	2	2	2		1	2
346	23	2	1	70	1	2	3	3	3	2	1	2	2	1	3	3	1	1	2	1	2	2	2	2	2	2	2	2	2	2	2	2	2	2	2	2	2	1	2		1	2	2	2	2	2		1	2
347	24	2	1	83	2	5	1	3	2	3	2	2	2	2	1	2	3	0															2		2	1	2	2	2		1	2	2	2	2	2		1	2
348	25	2	1	79	1	5	1	5	3	5	3	2	2	2	2	1	1	2	1	2	2	1	2	1	2	2	2	2	2	2	2	2	2	1	2	2	2	1	2		1	2	2	2	2	2		1	2
349	26	2	1	67	2	2	2	4	2	3	2	2	2	2	1	1	1	2	1	2	2	2	2	2	2	1	2	2	2	2	2	2	2	1	2	2	2	1	2		2	1	2	2	2	2		1	2
350	27	2	1	64	1	3	1	3	3	3	1	2	1	1	1	2	1	0															2		2	2	1	2	2		2	2	1	2	2	2		1	2
351	28	2	1	77	1	5	2	4	3	5	1	3	3	2	3	3	1	2	1	1	2	1	2	2	2	2	2	2	2	2	2	2	1	1	1	2	2	2	2		1	2	2	2	2	2		1	2
352	1	1	1	80	2	1	3	2	2	5	1	2	2	1	2	2	1	1	2	2	2	2	2	1	2	2	2	2	2	2	2	2	2	2	1	2	2	2	2		2	2	1	2	2	2		1	2
353	2	1	1	71	2	5	2	4	3	5	1	3	2	2	1	2	2	2	1	2	2	2	2	2	2	1	2	2	2	2	2	2	2	1	2	2	2	1	2		1	2	2	2	2	2		1	2
354	3	1	2	61	2	2	1	2	3	2	1	2	2	1	2	1	1	1	1	2	2	2	2	2	2	2	2	2	2	2	2	2	2	2	2	2	2	1	2		1	2	2	2	2	2		1	2
355	4	1	1	65	2	1	3	2	3		1	2	2	2	2	1	1	2	1	2	2	2	2	2	1	2	2	2	2	2	2	2	2	1	1	2	2	2	2		1	2	2	2	2	2		1	2
356	5	1	2	73	2	5	2	3	3	4	1	2	2	2	3	1	1	0															2		2	2	1	2	2		2	1	2	2	2	2		1	2
357	6	1	1	89	1	5	1	2	3	3	1	2	2	2	1	1	1	2	1	2	2	1	2	2	2	2	2	2	2	2	2	2	2	2	2	2	2	1	2		1	2	2	2	2	2		1	2
358	7	1	1	60	2	2	2	3	2	5	1	2	2	2	1	1	2	0															2		1	2	2	2	2		1	2	2	2	2	2		1	2
359	9	1	1	80	2	5	2	4	3	5	1	2	2	2	2	1	1	2	1	2	2	2	2	2	2	1	2	1	2	2	2	2	2	1	2	1	2	2	2		1	2	2	2	2	2		1	2
360	10	1	1	66	1	2	2	4	3	4	1	2	2	2	1	1	1	2	1	2	2	2	2	2	2	1	2	2	2	2	2	2	2	2	1	2	2	2	2		1	2	2	2	2	2		1	2
361	11	1	1	66	2	5	2	3	3	3	1	1	2	2	2	2	2	1	2	2	2	2	2	2	2	2	2	2	2	2	2	2	1	2	2	2	2	2	2	1	1	2	2	2	2	2		1	2
362	12	1	1	62	1	2	1	7	3	2	1	2	2	2	1	2	1	1	1	2	2	2	2	2	2	2	2	2	2	2	2	2	2	2	1	2	2	2	2		1	2	2	2	2	2		1	1
363	13	1	1	62	2	2	2	3	2	1	1	2	2	2	3	3	1	0															2		2	2	2	1	2		1	2	2	2	2	2		1	1
364	14	1	1	68	2	5	2	5	3	2	1	2	2	2	1	1	1	0															2		2	2	2	1	2		1	2	2	2	2	2		1	2
365	15	1	2	77	1	2	1	3	3	3	1	2	2	3	1	1	1	0															2		2	2	1	2	2		2	1	2	2	2	2		1	1
366	16	1	1	63	2	1	3	5	2	4	1	2	2	2	1	1	1	0															2		2	2	2	1	2		1	2	2	2	2	2		1	2
367	17	1	1	67	2	5	1	1	3	4	1	1	2	1	3	2	1	0															2		1	2	2	2	2		1	2	2	2	2	2		1	2
368	18	1	1	85	2	3	1	2	2	1	1	2	2	2	3	1	1	0															2		2	2	2	2	2	1	2	2	2	2	2	2	1	1	2
369	19	1	1	83	2	5	2	1	4	4	1	2	2	2	1	1	1	1	1	2	2	2	2	2	2	2	2	2	2	2	2	2	2	2	2	2	2	1	2		1	2	2	2	2	2		1	2
370	20	1	1	67	2	1	2	3	3	2	1	1	2	2	1	2	1	1	1	2	2	2	2	2	2	2	2	2	2	2	2	2	2	1	2	1	2	2	2		2	2	1	2	2	2		1	2
371	21	2	1	77	2	1	3	2	3	1	1	2	2	1	1	1	1	0															2		2	2	2	1	2		1	2	2	2	2	2		1	2
372	22	2	2	70	2	2	2	1	3	3	2	2	2	1	3	3	1	2	1	2	1	2	2	1	2	1	2	2	2	2	2	2	2	1	2	2	1	2	2		2	1	2	2	2	2		1	2
373	23	2	1	60	2	5	1	3	3	3	1	2	2	2	3	3	1	2	1	2	2	2	2	2	2	2	1	2	2	1	1	1	2	2	1	2	2	2	2		1	2	2	2	2	2		2
374	24	2	1	65	1	2	3	3	2	5	1	1	2	1	1	1	1	0															2		2	1	2	2	2		1	2	2	2	2	2		1	2
375	25	2	1	76	2	5	1	3	3	3	1	2	2	2	1	1	1	0															2		2	1	2	2	2		2	2	1	2	2	2		1	2
376	26	2	1	63	2	2	2	3	3	5	2	2	2	2	1	1	1	2	2	1	2	2	2	2	2	1	2	2	2	2	2	2	2	2	2	2	2	1	2		1	2	2	2	2	2		1	2
377	27	2	1	61	2	5	1	3	3	3	2	2	2	2	1	2	1	0															2		2	2	2	1	2		1	2	2	2	2	2		1	2
378	28	2	1	76	2	5	2	1	4	3	2	1	2	2	3	1	1	0															2		2	2	2	1	2		1	2	2	2	2	2		1	2
379	1	1	1	68	1	2	1	4	3	2	1	1	2	1	2	3	3	0															2		1	2	2	2	2		2	2	1	2	2	2		1	1
380	2	1	2	70	2	1	3	4	2	5	1	2	2	2	1	3	1	0															2		2	2	2	1	2		1	2	2	2	2	2		1	2
381	3	1	2	67	2	2	2	2	3	2	1	2	2	1	2	1	1	1	1	2	2	2	2	2	2	2	2	2	2	2	2	2	2	2	2	2	2	1	2		1	2	2	2	2	2		1	2
382	4	1	1	64	2	2	1	4	3		1	2	2	2	1	2	3	1	2	2	2	2	2	2	2	2	2	2	2	2	2	2	1	1	1	2	2	2	2		1	2	2	2	2	2		1	1
383	5	1	2	75	1	1	3	3	3	3	1	2	2	2	2	1	2	0															2		2	2	1	2	2		2	1	2	2	2	2		1	2
384	6	1	1	64	1	5	1	2	2	4	1	1	2	2	1	1	1	1	1	2	2	2	2	2	2	2	2	2	2	2	2	2	2	1	2	2	1	2	2		2	2	1	2	2	2		1	2
385	7	1	1	78	2	5	1	2	3	1	1	2	2	2	2	2	3	0															2		2	2	1	2	2		2	1	2	2	2	2		1	2
386	9	1	1	78	2	5	1	2	3	5	1	2	2	2	1	1	1	2	1	2	2	2	2	2	2	2	2	2	1	2	2	2	2	2	2	2	2	1	2		1	2	2	2	2	2		1	2
387	10	1	1	61	2	2	2	3	2	3	1	2	2	1	2	2	1	2	1	1	2	2	2	2	2	2	2	2	2	2	2	2	2	2	2	2	2	1	2		2	2	1	2	2	2		1	2
388	11	1	1	68	2	2	2	3	3	3	1	2	2	2	2	2	2	1	2	2	2	2	2	1	2	2	2	2	2	2	2	2	2	1	1	2	2	2	2		1	2	2	2	2	2		1	2
389	12	1	1	68	2	5	3	3	3	4	1	2	2	2	3	3	2	2	1	2	2	2	2	2	2	2	2	2	2	1	2	2	2	1	1	2	2	2	2		1	2	2	2	2	2		1	2
390	13	1	1	70	2	1	1	7	3	2	1	2	2	2	3	3	1	2	2	2	2	1	2	2	2	2	1	2	2	1	2	2	2	2	2	2	2	1	2		1	2	2	2	2	2		1	2
391	14	1	1	63	1	1	3	2	2	1	1	2	2	2	1	1	1	0															2		2	2	1	2	2		2	1	2	2	2	2		1	2
392	15	1	2	85	2	5	1	3	3	3	1	2	2	2	2	2	2	2	1	2	2	2	2	2	2	2	2	2	2	1	2	2	2	2	2	2	1	2	2		2	1	2	2	2	2		1	2
393	16	1	1	70	1	2	1	3	2	4	1	3	2	3	1	1	1	0															2		1	2	2	2	2		1	2	2	2	2	2		1	2
394	17	1	1	80	2	5	2	4	3	2	1	2	2	2	3	1	1	2	1	2	2	2	2	2	2	2	2	2	1	2	2	2	2	1	2	2	2	1	2		1	2	2	2	2	2		1	2
395	18	1	1	70	2	5	1	3	3	3	1	1	2	3	3	3	3	2	1	1	2	2	2	2	2	2	2	2	2	2	2	2	2	1	2	2	2	2	2	1	1	2	2	2	2	2		1	2
396	19	1	1	66	2	5	1	3	3	3	2	2	2	2	1	1	1	1	2	2	2	2	2	2	2	2	2	2	2	2	2	2	1	2	2	2	2	1	2		1	2	2	2	2	2		1	2
397	20	1	1	98	1	5	1	2	3	2	1	1	3	3	1	1	1	1	2	2	2	2	2	2	2	2	2	2	2	1	2	2	2	2	2	2	2	2	2		2	2	2	2	2	2	1	2
398	21	2	1	66	2	5	3	3	2	3	1	2	2	1	1	1	1	2	1	2	2	1	2	2	2	2	2	2	2	2	2	2	2	1	2	2	2	1	2		1	2	2	2	2	2		1	2
399	22	2	2	62	1	2	1	4	3	3	1	1	1	2	1	3	1	2	1	1	2	2	2	2	2	2	2	2	2	2	2	2	2	1	1	2	1	2	2		1	1	2	2	2	2		1	1
400	23	2	1	64	1	2	1	4	3	2	1	1	2	1	3	1	1	2	1	2	2	2	2	2	2	2	1	2	2	2	2	2	2	1	2	2	2	1	2		1	2	2	2	2	2		1	1
401	24	2	1	64	2	5	1	1	3	3	2	1	2	2	1	1	3	1	1	2	2	2	2	2	2	2	2	2	2	2	2	2	2	2	2	1	2	2	2		1	2	2	2	2	2		1	2
402	25	2	1	74	2	5	2	2	2	3	3	2	2	2	3	3	1	2	1	2	1	2	2	2	2	1	2	2	2	2	1	2	2	1	2	1	2	2	2		1	2	1	2	2	2		1	2
403	26	2	1	85	2	5	2	2	3	3	2	1	2	2	1	1	2	0															2		2	2	2	1	2		1	2	2	2	2	2		1	2
404	27	2	1	64	2	2	1	5	3	5	1	2	2	2	1	2	1	0															2		2	1	2	2	2		1	2	2	2	2	2		1	2
405	28	2	1	78	2	5	2	3	3	5	2	2	2	2	2	1	2	1	1	2	2	2	2	2	2	2	2	2	2	2	2	2	2	1	2	2	2	1	2		1	2	2	2	2	2		1	2
406	1	1	1	85	2	5	2	1	2	4	1	3	2	3	1	4	3	0															2		1	2	2	2	2		2	2	1	2	2	2		1	2
407	2	1	1	72	1	1	3	7	3	5	1	3	2	3	2	1	2	0															2		1	2	2	2	2		1	2	2	2	2	2		1	2
408	3	1	2	75	2	2	1	2	3	2	1	2	2	2	2	3	1	0															2		2	2	1	2	2		2	1	2	2	2	2		1	2
409	4	1	1	78	1	2	1	5	1	5	1	2	2	2	1	1	1	1	2	1	2	2	2	2	2	2	2	2	2	2	2	2	2	1	1	2	2	2	2		1	2	2	2	2	2		1	2
410	5	1	2	75	1	2	2	2	3	2	1	2	3	1	3	3	1	0															2		2	2	2	1	2		1	2	2	2	2	2		1	1
411	6	1	1	73	1	2	2	7	3	3	1	2	2	2	1	1	2	0															2		2	2	2	1	2		1	2	2	2	2	2		1	2
412	7	1	1	74	2	2	1	2	3	2	1	2	2	2	1	1	1	1	2	2	2	2	2	2	2	2	1	2	2	2	2	2	2	2	2	2	2	1	2		2	2	1	2	2	2		1	2
413	9	1	1	68	2	2	1	4	3	2	1	2	2	2	3	1	1	2	1	2	2	2	2	2	2	2	1	2	2	2	2	2	2	1	2	2	2	1	2		1	2	2	2	2	2		1	1
414	10	1	1	69	2	5	2	2	3	3	1	2	2	2	3	3	1	1	2	2	2	2	2	2	2	2	1	2	2	2	2	2	2	1	2	2	2	2	2	1	2	2	1	2	2	2		1	2
415	11	1	1	63	2	2	2	5	3	3	1	2	2	2	1	1	1	0															2		1	2	2	2	2		1	2	2	2	2	2		1	1
416	12	1	1	84	2	5	2	3	3	4	1	2	2	2	3	3	3	1	2	2	2	2	2	2	2	2	2	2	2	1	2	2	2	2	1	2	2	2	2		1	2	2	2	2	2		1	2
417	13	1	1	64	2	2	2	2	1	2	1	2	2	2	2	3	1	2	2	2	2	1	2	2	2	2	2	2	2	1	2	2	2	2	2	2	2	1	2		1	2	2	2	2	2		1	2
418	14	1	1	67	2	1	3	2	2	2	2	2	2	2	3	1	1	2	1	2	2	2	2	2	2	2	1	2	2	2	2	2	2	1	2	2	1	2	2		2	1	2	2	2	2		1	2
419	15	1	2	61	2	2	1	1	3	5	1	1	2	1	1	1	1	0															2		2	2	1	2	2		2	1	2	2	2	2		1	2
420	16	1	1	75	2	1	3	3	3	2	1	1	2	2	2	1	1	0															2		1	2	2	2	2		1	2	2	2	2	2		1	2
421	17	1	1	89	2	5	1	1	3	1	1	2	2	2	3	3	1	2	1	1	1	1	2	2	1	2	1	1	2	2	1	2	2	1	1	2	2	2	2		1	2	2	2	2	2		1	2
422	18	1	1	63	1	2	1	7	3	5	1	1	2	1	1	1	1	1	2	2	2	2	2	2	2	2	1	2	2	2	2	2	2	2	1	2	2	2	2		1	2	2	2	2	2		1	1
423	19	1	1	72	2	5	2	1	3	4	1	3	2	3	1	3	1	2	1	2	2	1	2	2	2	2	2	2	2	2	2	2	2	1	2	2	2	1	2		1	2	2	2	2	2		1	2
424	20	1	1	69	2	5	1	3	3	2	1	1	2	1	2	3	1	1	2	2	2	2	2	2	1	2	2	2	2	2	2	2	2	2	2	2	1	2	2		2	1	2	2	2	2		1	2
425	21	2	1	77	2	5	3	3	2	1	1	2	2	1	1	3	3	2	1	2	2	2	2	2	2	2	2	2	1	2	2	2	2	2	2	2	2	1	2		1	2	2	2	2	2		1	2
426	22	2	2	77	2	1	1	2	3	1	1	2	2	1	1	1	1	1	1	2	2	2	2	2	2	2	2	2	2	2	2	2	2	2	2	2	1	2	2		2	1	2	2	2	2		2
427	23	2	1	66	2	2	1	4	3	4	1	2	2	2	2	2	2	2	2	2	2	2	2	2	2	2	1	2	2	2	1	1	2	1	2	2	2	1	2		1	2	2	2	2	2		1	1
428	24	2	1	65	2	2	3	4	3	4	2	2	2	2	1	1	1	2	1	1	2	2	2	2	2	1	2	2	2	2	2	2	2	1	2	2	2	2	2	1	2	2	1	2	2	2		1	2
429	25	2	1	72	2	2	2	4	2	4	1	2	2	2	1	1	1	2	2	2	2	2	2	2	1	2	2	1	2	2	2	2	2	1	2	1	2	2	2		1	2	1	2	2	2		1	2
430	26	2	1	67	1	2	2	3	3	5	2	1	2	2	1	3	1	1	2	2	2	2	2	2	2	2	2	2	2	1	2	2	2	2	2	2	2	1	2		1	2	2	2	2	2		1	2
431	27	2	1	67	2	5	1	1	3	3	2	1	2	2	2	2	1	1	2	2	2	2	1	2	2	2	2	2	2	2	2	2	2	2	1	2	2	2	2		1	2	2	2	2	2		1	2
432	28	2	1	81	2	5	2	3	3	4	2	1	2	1	1	3	1	2	2	2	2	2	2	2	2	2	1	1	1	2	2	2	2	2	2	2	2	1	2		1	2	2	2	2	2		1	2
433	1	1	1	70	2	5	2	2	2	5	1	2	2	2	2	2	2	2	2	1	2	2	2	2	2	2	1	2	2	2	2	2	2	1	1	2	2	2	2		1	2	2	2	2	2		1	2
434	2	1	1	78	2	1	3	2	2	5	1	2	2	1	2	1	1	0															2		2	2	2	1	2		1	2	2	2	2	2		1	2
435	3	1	2	76	1	2	1	4	1	2	1	2	2	2	1	3	3	1	2	2	2	2	2	2	2	2	1	2	2	2	2	2	2	2	2	2	2	1	2		1	2	2	2	2	2		1	1
436	4	1	1	69	2	5	2	4	3		1	2	2	1	1	1	1	0															2		1	2	2	2	2		1	2	2	2	2	2		1	2
437	5	1	2	78	1	5	2	3	3	3	1	2	3	1	2	1	1	0															2		2	2	1	2	2		2	2	1	2	2	2		1	2
438	6	1	1	71	2	2	2	3	3	3	1	2	2	2	1	1	1	1	2	2	2	2	2	2	2	2	2	2	1	2	2	2	2	1	2	2	2	1	2		1	2	2	2	2	2		1	2
439	7	1	1	64	1	1	1	5	3	2	1	2	2	1	2	1	1	0															2		2	2	2	1	2		2	2	1	2	2	2		1	2
440	9	1	1	62	2	5	2	1	3	5	3	2	2	2	2	3	1	2	1	2	2	2	2	2	2	1	2	1	1	2	2	2	1	1	2	2	2	1	2		1	2	2	2	2	2		1	2
441	10	1	1	62	1	2	2	3	3	3	1	3	3	1	1	2	2	2	1	1	1	2	2	2	2	2	2	2	2	2	2	2	1	1	2	2	2	1	2		1	2	2	2	2	2		1	1
442	11	1	1	62	1	5	2	4	2	5	1	3	2	1	1	1	1	0															2		1	2	2	2	2		1	2	2	2	2	2		1	2
443	12	1	1	89	2	5	1	3	3	3	1	2	2	2	3	3	3	2	2	2	2	2	2	2	1	2	2	1	2	1	2	2	2	2	2	2	1	2	2		2	2	1	2	2	2		1	2
444	13	1	2	74	2	5	3	5	3	3	1	1	2	2	2	3	1	0															2		1	2	2	2	2		1	2	2	2	2	2		1	2
445	14	1	1	60	2	1	1	3	2	1	1	2	2	2	3	1	1	2	1	2	2	1	2	2	2	2	2	2	2	2	2	2	1	1	2	2	2	1	2		1	2	2	2	2	2		1	2
446	15	1	2	80	2	2	2	3	3	5	1	2	2	2	3	1	1	2	1	2	1	1	2	2	2	2	2	2	2	2	2	2	2	1	1	2	2	2	2		1	2	2	2	2	2		1	2
447	16	1	2	60	1	2	2	3	2	2	1	1	3	2	3	3	3	2	1	2	2	1	2	2	2	1	1	2	2	2	2	2	2	1	1	2	2	2	2		1	2	2	2	2	2		1	1
448	17	1	1	91	1	5	1	3	3	2	1	2	2	2	1	1	1	0															2		1	2	2	2	2		1	2	2	2	2	2		1	2
449	18	1	1	61	1	2	1	5	2	5	1	1	1	2	3	1	1	1	2	2	2	2	2	2	2	2	2	2	2	2	2	2	1	2	1	2	2	2	2		1	2	2	2	2	2		1	1
450	19	1	1	67	2	5	2	2	2	3	1	2	2	1	2	2	1	1	2	2	2	2	2	2	2	2	1	2	2	2	2	2	2	2	2	2	2	1	2		1	2	2	2	2	2		1	2
451	20	1	1	63	2	2	2	3	3	3	1	2	2	1	3	1	1	2	1	1	1	1	2	2	2	2	2	2	2	2	2	2	2	2	2	2	2	1	2		1	2	2	2	2	2		1	2
452	21	2	1	69	1	5	3	5	3	5	1	3	3	3	2	1	1	1	1	2	2	2	2	2	2	2	2	2	2	2	2	2	2	2	2	2	2	1	2		1	2	2	2	2	2		1	2
453	22	2	2	66	1	2	2	3	3	5	1	2	2	1	3	3	3	1	1	2	2	2	2	2	2	2	2	2	2	2	2	2	2	1	2	2	1	2	2		2	1	2	2	2	2		1	2
454	23	2	1	81	2	5	1	2	3	2	2	1	2	1	2	1	2	2	1	1	2	2	2	1	2	2	2	2	2	2	2	2	2	1	1	2	2	2	2		1	2	2	2	2	2		2
455	24	2	1	62	2	5	3	1	3	1	2	3	2	1	1	1	1	0															2		2	1	2	2	2		1	2	2	2	2	2		1	2
456	25	2	1	76	1	1	3	3	3	3	1	2	2	2	1	3	1	0															2		2	1	2	2	2		2	2	1	2	2	2		1	2
457	26	2	1	63	2	2	3	3	2	3	1	2	2	2	1	1	1	0															2		1	2	2	2	2		1	2	2	2	2	2		1	1
458	27	2	1	65	1	2	1	5	3	5	1	2	2	2	2	1	1	0															2		2	1	2	2	2		1	2	2	2	2	2		1	2
459	28	2	1	70	2	2	1	5	3	3	2	2	2	2	3	3	1	2	1	2	1	1	2	2	2	2	2	2	2	2	2	1	2	1	2	2	2	1	2		1	2	2	2	2	2		1	2
460	1	1	1	66	2	2	3	3	2	4	1	3	2	1	2	2	3	1	2	2	2	2	2	1	2	2	2	2	2	2	2	2	2	2	2	2	2	1	2		1	2	2	2	2	2		1	1
461	2	1	1	81	2	2	1	2	1	4	1	1	2	2	2	2	1	0															2		1	2	2	2	2		1	2	2	2	2	2		1	2
462	3	1	1	61	1	1	1	4	2	3	1	2	2	1	1	1	1	0															2		2	2	2	1	2		1	2	2	2	2	2		1	2
463	4	1	1	67	2	2	1	4	3	4	1	2	2	2	2	1	1	0															2		1	2	2	2	2		1	2	2	2	2	2		1	2
464	5	1	2	73	1	2	2	3	3	2	1	3	3	3	3	2	2	1	2	2	2	2	2	2	2	2	2	2	2	2	2	2	1	2	2	2	2	1	2		1	2	2	2	2	2		1	2
465	6	1	1	85	2	1	3	2	3	4	2	1	2	2	1	1	1	1	1	2	2	2	2	2	2	2	2	2	2	2	2	2	2	2	2	2	2	1	2		1	2	2	2	2	2		1	2
466	7	1	1	65	1	2	2	4	4	2	1	2	2	2	2	2	1	0															2		2	2	2	1	2		1	2	2	2	2	2		1	2
467	9	1	1	76	1	2	1	5	2	5	1	3	2	2	1	3	2	2	1	2	2	2	2	2	2	2	2	2	2	1	2	2	2	1	2	2	2	1	2		1	2	2	2	2	2		1	2
468	10	1	1	64	2	2	1	2	3	2	1	2	2	2	2	1	1	2	1	2	2	2	2	2	2	2	2	1	2	2	2	2	2	1	2	1	2	2	2		2	2	2	1	2	2		1	2
469	11	1	1	78	1	2	2	3	3	2	1	1	2	2	3	2	1	0															2		1	2	2	2	2		1	2	2	2	2	2		1	1
470	12	1	1	64	1	2	1	5	3	3	1	2	2	1	1	2	1	0															2		2	2	1	2	2		2	2	1	2	2	2		1	2
471	13	1	2	71	1	5	2	3	3	3	1	1	2	2	3	3	1	0															2		2	2	2	1	2		1	2	2	2	2	2		1	2
472	14	1	1	73	2	5	1	1	3	1	2	2	2	2	2	3	3	1	1	2	2	2	2	2	2	2	2	2	2	2	2	2	2	2	2	2	2	2	2	1	2	2	2	2	2	1		1	2
473	15	1	2	60	2	2	1	3	2	3	1	3	2	1	1	1	1	2	1	2	2	2	2	2	2	2	1	2	2	2	2	2	2	1	2	2	1	2	2		2	1	2	2	2	2		1	2
474	16	1	1	64	1	2	2	8	3	3	1	2	2	2	2	2	1	0															2		1	2	2	2	2		1	2	2	2	2	2		1	1
475	17	1	1	69	1	2	1	3	2	2	1	2	2	2	1	1	1	0															2		2	2	2	2	2	1	2	2	2	2	2	1		1	1
476	18	1	1	80	1	2	1	3	3	4	1	2	2	1	1	1	1	0															2		2	2	2	2	2	1	2	2	2	2	2	2	1	1	1
477	19	1	1	60	2	5	2	4	3	4	1	1	2	1	1	3	3	1	2	2	2	2	2	2	2	2	1	2	2	2	2	2	2	2	2	2	2	1	2		1	2	2	2	2	2		1	2
478	20	1	1	69	2	5	1	3	3	3	1	2	2	2	3	1	2	1	2	2	2	1	2	2	2	2	2	2	2	2	2	2	2	2	2	2	2	1	2		1	2	2	2	2	2		1	2
479	21	2	1	71	2	5	3	3	2	5	1	2	2	2	3	2	3	2	2	2	2	1	2	2	2	2	2	2	1	2	2	2	2	1	2	2	2	1	1		1	2	2	2	1	2		1	2
480	22	2	2	62	2	1	1	9	3	3	1	2	2	2	1	1	1	1	1	2	2	2	2	2	2	2	2	2	2	2	2	2	2	1	2	2	1	2	2		2	1	2	2	2	2		1	2
481	23	2	1	78	1	5	1	2	4	2	1	2	2	1	1	3	1	2	2	2	2	2	2	2	2	2	1	2	2	1	2	2	2	2	2	2	2	2	2	1	2	2	2	2	2	2	1	1	2
482	24	2	1	78	1	5	2	2	3	2	2	2	2	2	3	1	1	2	1	2	2	2	2	2	1	2	2	2	2	2	2	2	2	1	2	1	2	2	2		1	2	2	2	2	2		1	2
483	25	2	1	92	2	5	2	1	3	2	1	2	2	2	1	3	3	2	1	1	2	2	2	2	2	2	2	2	2	2	2	2	2	1	2	1	2	2	2		2	2	1	2	2	2		1	2
484	26	2	1	72	1	5	2	2	3	3	1	3	3	3	3	2	2	2	1	1	2	2	2	2	2	2	2	2	2	2	1	2	2	1	2	2	2	2	1		2	2	2	2	2	1		2
485	27	2	1	72	1	5	2	4	3	3	2	1	1	2	1	2	1	0															2		2	2	2	2	2		2	2	2	2	2	2	1	1	2
486	28	2	1	73	1	2	1	5	2	3	2	3	3	1	2	2	3	2	1	2	2	2	2	2	2	2	1	2	2	2	2	2	2	2	2	2	2	1	2		1	2	2	2	2	2		1	1
487	1	1	2	76	2	2	2	2	2	3	1	2	2	1	3	3	2	2	1	1	1	2	2	2	2	2	2	1	2	2	2	2	2	1	2	2	2	1	2		1	2	2	2	2	2		1	2
488	2	1	2	80	1	5	2	4	3	5	1	3	2	1	1	1	1	0															2		2	1	2	2	2		2	1	2	2	2	2		1	2
489	3	1	1	90	2	5	1	3	3	3	1	2	2	1	2	3	2	0															2		2	2	2	1	2		1	2	2	2	2	2		1	2
490	4	1	2	82	1	5	2	2	3		1	2	2	2	1	1	3	0															2		2	2	1	2	2		2	1	2	2	2	2		1	2
491	5	1	2	78	2	5	2	2	3	3	1	1	2	1	2	3	2	0															2		2	2	2	1	2		1	2	2	2	2	2		1	2
492	6	1	2	63	2	5	1	3	2	3	1	2	2	2	1	1	1	2	1	1	2	2	1	1	2	2	2	2	2	2	2	2	2	1	2	2	1	2	2		2	1	2	2	2	2		1	2
493	7	1	2	64	2	5	2	4	3	3	1	2	2	2	1	2	1	0															2		2	2	2	1	2		2	2	1	2	2	2		1	2
494	9	1	2	86	2	5	2	3	3	2	1	2	2	2	2	3	3	2	1	2	2	1	2	2	2	2	2	2	2	1	2	2	2	1	2	2	1	2	2		2	1	2	2	2	2		1	2
495	10	1	2	66	2	2	1	3	3	3	1	2	2	1	3	3	1	0															2		1	2	2	2	2		1	2	2	2	2	2		2
496	11	1	2	62	1	2	1	3	2	5	1	1	1	2	3	3	2	2	1	2	2	2	2	1	2	2	2	2	2	1	2	2	2	2	2	1	2	2	2		2	1	2	2	2	2		1	1
497	12	1	2	79	2	2	1	3	3	3	1	2	2	2	3	3	2	2	1	2	2	2	2	1	2	2	1	2	2	1	2	2	2	2	1	2	2	2	2		1	2	2	2	2	2		1	2
498	13	1	1	64	1	2	1	4	3	3	1	1	2	1	1	1	1	0															2		2	2	1	2	2		2	1	2	2	2	2		1	1
499	14	1	2	60	1	2	2	3	2	3	1	2	2	2	1	1	1	0															2		2	2	1	2	2		2	1	2	2	2	2		1	2
500	15	1	1	70	2	5	1	5	3	5	1	2	2	2	1	1	1	2	1	2	2	2	2	2	2	1	2	2	2	2	2	2	2	1	2	1	2	2	2		1	2	2	2	2	2		1	2
501	16	1	2	65	1	5	1	4	2	1	1	1	2	2	1	1	1	0															2		1	2	2	2	2		1	2	2	2	2	2		1	2
502	17	1	2	61	2	2	3	4	2	2	1	2	2	1	2	2	1	0															2		2	2	2	2	2	1	2	2	2	2	2	1		1	2
503	18	1	2	78	1	5	1	2	2	2	1	1	2	2	1	3	1	0															2		2	2	1	2	2		2	1	2	2	2	2		1	2
504	19	1	2	65	2	5	2	3	3	3	1	2	2	2	1	3	1	1	1	2	2	2	2	2	2	2	2	2	2	2	2	2	2	2	2	2	1	2	2		2	1	2	2	2	2		1	2
505	20	1	2	74	2	5	2	3	3	4	1	1	2	1	2	1	2	1	2	2	2	1	2	2	2	2	2	2	2	2	2	2	2	2	2	2	1	2	2		2	1	2	2	2	2		1	2
506	21	2	2	83	1	2	1	7	3	5	1	2	2	3	1	1	1	0															2		2	2	2	1	2		1	2	2	2	2	2		1	2
507	22	2	1	72	1	2	2	1	3	1	2	2	2	1	1	3	3	2	1	2	2	2	2	2	2	2	1	2	2	2	2	2	2	1	2	2	2	1	2		1	2	2	2	2	2		1	1
508	23	2	2	68	1	2	2	2	3	3	1	3	2	1	1	1	1	0															2		2	2	2	2	2	1	2	2	2	2	2	2	1	1	1
509	24	2	2	78	2	2	3	3	3	1	2	1	2	2	1	1	2	2	1	2	2	2	2	2	2	2	1	2	2	2	2	2	2	2	2	2	2	1	2		1	2	2	2	2	2		1	2
510	25	2	2	60	2	1	3	4	2	2	2	2	2	2	1	1	1	0															2		2	2	1	2	2		2	2	1	2	2	2		1	2
511	26	2	2	67	1	5	2	5	2	3	1	1	1	1	1	1	1	1	2	2	2	1	2	2	2	2	2	2	2	2	2	2	2	2	1	2	2	2	2		1	2	2	2	2	2		1	2
512	27	2	2	74	1	2	2	3	3	4	2	1	1	1	1	2	3	1	2	2	2	2	2	2	2	2	2	2	2	1	2	2	2	2	2	2	2	2	2		2	2	2	2	2	2	1	1	1
513	28	2	2	61	1	2	2	5	2	4	2	3	2	1	2	2	3	1	1	2	2	2	2	2	2	2	2	2	2	2	2	2	2	1	2	2	1	2	2		2	1	2	2	2	2		1	2
514	1	1	2	74	2	5	2	4	3	3	1	2	2	2	3	3	2	2	1	2	2	2	2	2	2	2	1	2	2	2	2	2	2	1	2	2	1	2	2		2	1	2	2	2	2		1	2
515	2	1	2	76	2	5	1	3	2	5	1	2	2	1	3	1	1	2	1	1	2	2	2	1	2	2	1	2	2	2	2	2	2	2	2	2	1	2	2		1	2	2	2	2	2		1	2
516	3	1	1	65	2	2	3	2	3	5	1	1	2	2	2	1	1	0															2		2	2	2	1	2		1	2	2	2	2	2		1	2
517	4	1	2	77	1	2	2	4	3		1	1	1	1	2	3	1	2	1	2	2	2	2	2	2	2	1	2	2	2	2	2	2	1	1	2	2	2	2		1	2	2	2	2	2		1	2
518	5	1	1	78	2	5	2	3	3	4	1	3	2	2	2	3	2	1	2	2	2	2	2	2	2	2	2	2	2	1	2	2	2	2	2	2	2	1	2		1	2	2	2	2	2		1	2
519	6	1	2	78	2	2	1	2	2	4	1	2	2	2	2	1	1	1	2	2	2	2	2	2	2	2	2	2	1	2	2	2	2	2	2	2	1	2	2		2	2	1	2	2	2		1	2
520	7	1	2	75	1	2	1	3	3	5	1	2	2	2	1	1	1	1	2	2	2	2	2	2	2	2	1	2	2	2	2	2	2	1	2	2	2	1	2		2	2	1	2	2	2		1	2
521	9	1	2	80	2	5	2	3	3	4	1	3	2	2	2	2	1	0															2		2	2	1	2	2		2	1	2	2	2	2		1	2
522	10	1	2	75	2	5	1	1	3	3	1	2	2	1	2	1	1	2	1	2	2	2	2	2	2	2	1	2	2	2	2	2	2	2	2	2	1	2	2		2	1	2	2	2	2		1	2
523	11	1	2	80	1	5	2	3	3	2	1	2	2	1	1	2	1	0															2		2	2	2	1	2		2	1	2	2	2	2		1	2
524	12	1	2	79	2	5	1	2	3	3	1	1	2	2	3	3	2	0															2		2	2	1	2	2		2	2	1	2	2	2		1	2
525	13	1	2	71	2	5	2	3	3	3	1	2	2	1	1	1	1	2	1	1	2	2	2	2	1	2	2	2	2	2	2	2	2	1	2	2	1	2	2		2	1	2	2	2	2		1	2
526	14	1	2	75	1	2	3	2	3	2	2	2	2	2	3	1	1	0															2		2	2	1	2	2		2	1	2	2	2	2		1	2
527	15	1	1	74	2	1	1	5	3	3	1	1	2	2	1	1	1	0															2		2	1	2	2	2		1	2	2	2	2	2		1	2
528	16	1	2	75	2	2	2	3	3	3	1	3	2	1	2	3	1	2	1	2	2	2	2	2	2	2	1	2	2	2	2	2	2	1	1	2	2	2	2		1	2	2	2	2	2		1	2
529	17	1	2	77	1	5	1	5	3	4	1	2	2	2	1	3	3	0															2		1	2	2	2	2		1	2	2	2	2	2		1	2
530	18	1	2	63	1	2	1	4	4	2	1	1	1	1	2	3	3	0															2		2	2	1	2	2		2	1	2	2	2	2		1	1
531	19	1	2	75	1	2	1	2	2	4	1	1	2	2	1	1	2	0															2		2	2	1	2	2		2	2	1	2	2	2		1	2
532	20	1	2	83	1	2	1	2	4	3	1	2	2	1	1	2	1	2	1	2	2	2	2	2	2	2	2	2	1	1	2	2	2	1	2	2	1	2	2		2	1	2	2	2	2		1	2
533	21	2	2	72	2	5	3	3	3	3	1	2	2	2	1	1	1	1	1	2	2	2	2	2	2	2	2	2	2	2	2	2	2	1	2	2	1	2	2		2	1	2	2	2	2		1	2
534	22	2	1	61	2	2	1	5	3	2	1	2	2	2	3	1	1	0															2		2	2	2	1	2		1	2	2	2	2	2		1	2
535	23	2	2	77	1	2	2	2	3	4	1	2	2	1	1	3	1	0															2		2	2	1	2	2		2	2	1	2	2	2		1	1
536	24	2	2	81	2	5	1	1	3	1	2	1	2	1	1	2	1	2	1	2	2	2	2	2	2	2	2	2	1	2	2	2	2	2	2	1	2	2	2		1	2	2	2	2	2		1	2
537	25	2	2	66	2	5	3	3	3	2	2	2	2	2	1	1	1	0															2		2	2	1	2	2		2	2	1	2	2	2		1	2
538	26	2	2	63	2	2	1	3	2	5	1	2	2	1	1	1	1	2	1	2	2	2	2	2	2	1	2	2	2	2	2	2	2	1	1	2	2	2	2		1	2	2	2	2	2		1	2
539	27	2	2	80	1	5	2	2	3	3	2	1	3	3	2	2	3	0															2		2	2	1	2	2		2	1	2	2	2	2		1	2
540	28	2	2	78	2	5	2	1	2	2	2	2	2	1	1	1	1	0															2		2	2	1	2	2		2	1	2	2	2	2		1	2
541	1	1	2	96	2	5	2	4	3	3	1	2	2	1	1	2	2	2	2	2	2	2	2	2	2	2	1	2	2	1	2	2	2	2	2	2	1	2	2		2	1	2	2	2	2		1	2
542	2	1	2	60	2	5	2	3	2	5	1	2	2	2	2	1	1	2	1	1	2	2	2	2	2	2	1	2	2	2	2	2	2	1	2	2	2	1	2		1	2	2	2	2	2		1	2
543	3	1	1	65	1	5	2	3	4	2	1	2	2	1	1	2	1	0															2		2	2	2	1	2		1	2	2	2	2	2		1	2
544	4	1	2	72	1	5	1	3	3	3	1	1	3	1	1	1	3	0															2		2	2	1	2	2		2	1	2	2	2	2		1	2
545	5	1	1	71	1	5	2	5	3	5	2	3	3	1	2	2	1	1	2	1	2	2	2	2	2	2	2	2	2	2	2	2	2	1	2	2	2	1	2		1	2	2	2	2	2		1	2
546	6	1	1	80	2	5	2	1	3	5	1	2	2	2	2	3	1	1	1	2	2	2	2	2	2	2	2	2	2	2	2	2	2	2	2	2	1	2	2		2	2	1	2	2	2		1	2
547	7	1	2	69	2	2	2	3	2	4	1	2	2	2	2	1	1	2	2	2	2	2	2	2	2	2	1	2	2	2	2	2	1	1	2	2	2	1	2		2	2	1	2	2	2		1	2
548	9	1	2	65	2	2	1	3	3	3	1	3	2	2	2	2	2	2	1	2	2	2	2	2	2	2	1	1	2	2	2	2	2	2	2	2	1	2	2		2	1	2	2	2	2		1	2
549	10	1	2	68	1	2	2	3	2	3	1	1	2	2	3	1	1	2	1	2	2	2	2	2	2	2	1	2	2	2	2	2	2	2	2	2	2	1	2		1	2	2	2	2	2		1	1
550	11	1	2	80	1	5	2	2	3	1	1	2	2	2	3	3	3	1	2	2	2	2	2	2	2	2	1	2	2	2	2	2	2	2	2	1	2	2	2		2	1	2	2	2	2		1	2
551	12	1	2	77	1	2	1	2	2	3	1	2	2	2	2	3	2	2	2	2	2	2	2	1	2	2	1	2	2	2	2	2	2	2	1	2	2	2	2		1	2	2	2	2	2		1	1
552	13	1	2	62	2	2	3	2	3	3	1	2	2	1	2	1	2	0															2		2	1	2	2	2		2	1	2	2	2	2		1	2
553	14	1	2	61	1	2	1	2	3	2	2	1	3	2	1	1	1	0															2		2	2	2	1	2		2	1	2	2	2	2		1	1
554	15	1	1	67	1	2	1	5	2	4	1	2	2	1	1	2	1	0															2		2	1	2	2	2		1	2	2	2	2	2		1	2
555	16	1	2	83	1	2	2	4	2	1	1	1	2	1	2	1	3	0															2		1	2	2	2	2		1	2	2	2	2	2		1	2
556	17	1	2	69	2	2	1	4	3	2	2	1	2	1	2	3	1	0															2		2	2	2	2	2	1	2	2	2	2	2	1		1	2
557	18	1	2	82	1	5	1	2	3	2	1	2	2	2	3	2	2	2	1	2	2	2	2	2	2	2	2	2	2	2	1	1	1	2	2	2	2	2	2		2	2	2	2	2	2		1	2
558	19	1	2	79	2	5	2	2	3	3	1	1	2	2	1	1	1	1	1	2	2	2	2	2	2	2	2	2	2	2	2	2	2	1	2	2	1	2	2		2	2	1	2	2	2		1	2
559	20	1	2	64	2	2	2	2	3	5	1	2	2	2	1	2	1	0															2		2	2	1	2	2		2	2	1	2	2	2		1	2
560	21	2	2	60	2	2	3	4	3	3	2	2	2	1	3	3	1	1	2	2	2	2	2	2	2	2	1	2	2	2	2	2	2	2	2	2	1	2	2		2	1	2	2	2	2		1	2
561	22	2	1	87	1	2	1	3	3	1	1	2	2	1	2	1	3	0															2		2	2	2	2	2	1	1	2	2	2	2	2		1	2
562	23	2	2	65	1	5	2	3	3	3	1	1	2	1	1	3	1	1	2	2	2	2	2	2	2	2	2	2	2	2	1	2	2	2	2	2	1	2	2		2	2	1	2	2	2		1	2
563	24	2	2	83	2	5	3	1	3	3	2	2	2	1	2	3	1	1	2	2	2	2	2	2	2	2	1	2	2	2	2	2	2	2	2	1	2	2	2		1	2	2	2	2	2		1	2
564	25	2	2	74	2	5	3	3	3	4	2	2	2	2	1	3	1	0															2		2	2	1	2	2		2	2	1	2	2	2		1	2
565	26	2	2	61	1	2	2	3	1	3	1	2	2	2	3	2	2	2	1	2	2	2	2	2	2	1	2	2	2	2	2	2	2	2	1	2	2	2	2		1	2	2	2	2	2		1	1
566	27	2	2	66	1	2	1	3	2	4	1	2	2	2	2	1	1	0															2		2	2	1	2	2		2	2	1	2	2	2		1	1
567	28	2	2	68	2	2	2	3	2	4	2	3	2	1	2	2	1	2	1	1	1	2	2	2	2	2	2	2	2	2	2	2	2	1	2	2	1	2	2		2	1	2	2	2	2		1	2
568	1	1	2	67	2	5	2	2	3	4	1	2	2	1	2	1	1	1	1	2	2	2	2	2	2	2	2	2	2	2	2	2	2	2	1	2	2	2	2		2	2	1	2	2	2		1	2
569	2	1	2	65	1	2	1	4	2	4	1	3	2	3	1	3	1	0															2		2	2	2	1	2		1	2	2	2	2	2		1	1
570	3	1	1	88	2	5	2	1	3	3	1	2	2	1	2	3	3	2	2	2	2	2	2	2	2	2	1	1	2	2	2	2	2	1	2	2	2	1	2		1	2	2	2	2	2		1	2
571	4	1	2	76	2	1	3	3	3		1	2	2	2	2	3	1	2	2	2	2	2	2	1	1	2	1	2	2	1	2	2	1	1	1	2	2	2	2		1	2	2	2	2	2		1	2
572	5	1	1	67	1	2	2	2	3	3	1	2	3	2	3	2	1	0															2		2	2	2	1	2		1	2	2	2	2	2		1	2
573	6	1	2	72	1	5	1	2	2	4	1	1	2	2	1	1	1	1	1	2	2	2	2	2	2	2	2	2	2	2	2	2	2	2	2	2	1	2	2		2	2	1	2	2	2		1	2
574	7	1	2	82	2	2	2	2	3	5	1	2	2	2	2	2	2	0															2		1	2	2	2	2		1	2	2	2	2	2		1	2
575	9	1	2	67	2	1	1	3	2	2	1	3	2	2	2	2	1	2	1	2	2	1	2	2	2	2	1	1	2	1	2	2	2	2	2	2	1	2	2		2	2	1	2	2	2		1	2
576	10	1	2	68	1	2	1	3	2	2	1	1	1	2	2	1	1	1	1	2	2	2	2	2	2	2	2	2	2	2	2	2	2	2	1	2	1	2	2		1	1	2	2	2	2		1	1
577	11	1	2	91	1	5	2	2	3	2	1	2	2	2	3	1	3	0															2		2	1	2	2	2		2	1	2	2	2	2		1	2
578	12	1	2	73	2	5	2	2	3	4	1	1	2	1	3	3	3	1	2	2	2	2	2	2	2	2	1	2	2	2	2	2	2	2	1	2	2	2	2		1	2	2	2	2	2		1	2
579	13	1	2	73	1	5	2	4	3	2	1	1	2	1	1	2	2	0															2		2	2	1	2	2		2	1	2	2	2	2		1	2
580	14	1	2	76	1	5	2	2	3	3	1	1	2	2	3	2	3	0															2		2	2	1	2	2		2	1	2	2	2	2		1	2
581	15	1	1	68	2	5	1	4	3	5	1	2	2	2	2	2	2	1	1	2	2	2	2	2	2	2	2	2	2	2	2	2	2	1	2	1	2	2	2		1	2	2	2	2	2		1	2
582	16	1	2	73	2	2	2	3	3	1	1	1	2	2	3	2	3	0															2		1	2	2	2	2		1	2	2	2	2	2		1	2
583	17	1	2	67	1	2	1	3	2	5	1	1	2	2	3	1	1	0															2		1	2	2	2	2		1	2	2	2	2	2		1	1
584	18	1	2	75	1	2	1	3	2	3	1	1	2	2	1	1	1	1	2	2	2	2	2	2	2	2	1	2	2	2	2	2	2	2	2	2	1	2	2		2	1	2	2	2	2		1	1
585	19	1	2	75	1	2	2	4	3	3	1	1	2	2	1	3	3	0															2		2	2	1	2	2		2	2	1	2	2	2		1	1
586	20	1	2	70	2	5	2	3	3	5	1	2	2	2	1	1	2	0															2		2	2	1	2	2		2	1	2	2	2	2		1	2
587	21	2	2	80	2	2	1	3	3	5	1	2	2	2	1	2	3	1	2	2	2	2	2	2	2	1	2	2	2	2	2	2	2	1	2	2	2	1	2		1	2	2	2	2	2		1	2
588	22	2	1	78	2	5	1	2	3	2	1	2	2	2	1	1	1	1	1	2	2	2	2	2	2	2	2	2	2	2	2	2	2	1	2	2	1	2	2		2	2	1	2	2	2		1	2
589	23	2	2	72	2	5	2	3	3	4	1	2	2	1	3	1	1	2	2	2	2	1	2	1	2	2	2	2	1	2	2	2	2	1	2	2	1	2	2		2	1	2	2	2	2		1	2
590	24	2	2	64	1	2	2	4	2	5	2	2	2	2	3	1	1	1	1	2	2	2	2	2	2	2	2	2	2	2	2	2	2	1	2	2	2	1	2		1	2	2	2	2	2		1	1
591	25	2	2	73	2	5	2	3	3	2	1	2	2	3	3	3	1	2	1	2	2	1	2	2	2	1	2	2	2	2	2	2	2	1	2	2	1	2	2		2	2	1	2	2	2		1	2
592	26	2	2	65	2	3	1	2	3	3	1	2	2	1	1	1	1	0															2		2	2	1	2	2		2	1	2	2	2	2		1	2
593	27	2	2	70	2	2	2	4	3	2	1	1	2	2	3	2	1	2	1	1	2	2	2	1	2	1	2	1	2	2	2	1	2	2	2	2	1	2	2		2	2	1	2	2	2		1	1
594	28	2	2	65	2	2	2	3	2	3	2	1	2	2	3	1	1	0															2		2	2	2	1	2		1	2	2	2	2	2		1	2
595	1	1	2	63	2	2	1	2	2	3	1	2	2	2	2	2	2	2	1	2	2	1	2	2	2	2	1	2	2	2	2	2	2	1	2	2	1	2	2		2	1	2	2	2	2		1	1
596	2	1	2	79	2	5	1	7	1	3	1	2	2	2	1	2	4	2	1	1	2	2	2	2	2	2	2	1	2	2	2	2	2	1	2	2	2	1	2		1	2	2	2	2	2		1	2
597	3	1	1	64	1	2	2	3	4	2	1	1	1	2	3	3	1	2	1	2	2	2	2	2	1	2	2	2	2	2	2	2	2	2	2	2	2	1	2		1	2	2	2	2	2		1	2
598	4	1	2	62	2	5	2	2	2		1	1	2	1	2	2	1	1	1	2	2	2	2	2	2	2	2	2	2	2	2	2	2	1	2	2	1	2	2		2	1	2	2	2	2		1	2
599	5	1	1	70	2	5	1	3	3	5	1	2	2	1	2	2	1	0															2		2	1	2	2	2		2	1	2	2	2	2		1	2
600	6	1	2	62	2	5	1	1	2	3	1	1	2	1	2	1	1	2	2	2	2	1	2	2	2	1	2	2	2	2	2	2	2	1	1	2	2	2	2		1	2	2	2	2	2		2
601	7	1	2	63	2	2	1	3	3	5	1	2	2	1	3	1	1	0															2		2	2	1	2	2		2	1	2	2	2	2		1	2
602	9	1	2	78	1	2	2	2	3	5	1	3	3	2	2	1	1	2	2	2	2	2	2	2	2	2	1	2	1	2	2	2	2	1	1	2	2	2	2		1	2	2	2	2	2		1	2
603	10	1	2	78	1	2	1	2	3	3	1	1	2	2	1	2	2	1	1	2	2	2	2	2	2	2	2	2	2	2	2	2	2	2	2	2	1	2	2		2	1	2	2	2	2		1	2
604	11	1	2	61	1	2	1	4	2	2	1	2	2	2	3	3	1	0															2		2	1	2	2	2		2	1	2	2	2	2		1	1
605	12	1	2	67	2	1	1	2	2	2	1	1	2	2	2	2	2	0															2		2	2	1	2	2		2	2	1	2	2	2		1	2
606	13	1	2	67	1	2	1	2	2	3	1	2	1	2	2	1	2	1	1	2	2	2	2	2	2	2	2	2	2	2	2	2	2	2	2	1	2	2	2		2	2	1	2	2	2		1	1
607	14	1	2	62	2	2	2	3	3	3	1	2	2	2	2	2	2	2	1	2	2	2	2	2	2	1	2	2	2	2	2	2	2	1	2	2	1	2	2		2	1	2	2	2	2		1	2
608	15	1	1	78	2	5	1	1	3	3	1	2	2	2	3	3	1	2	1	1	2	2	2	2	1	2	2	2	2	2	2	2	2	1	2	1	2	2	2		1	2	2	2	2	2		1	2
609	16	1	2	85	2	2	2	3	2	3	1	2	2	2	3	1	2	0															2		2	2	1	2	2		2	2	1	2	2	2		1	2
610	17	1	2	60	2	5	1	3	2	5	1	1	2	2	3	1	1	0															2		1	2	2	2	2		1	2	2	2	2	2		1	2
611	18	1	2	60	2	2	1	3	2	2	1	2	2	1	1	1	1	1	2	2	2	2	2	2	2	2	2	2	2	2	2	2	1	2	1	2	1	2	2		1	1	2	2	2	2		1	1
612	19	1	2	65	2	2	1	2	2	3	1	1	2	2	3	3	1	1	1	2	2	2	2	2	2	2	2	2	2	2	2	2	2	1	2	2	1	2	2		2	2	1	2	2	2		1	1
613	20	1	2	82	1	2	2	8	3	4	1	3	2	1	2	1	3	2	2	2	2	1	2	1	2	2	2	2	2	2	2	2	2	2	2	2	2	1	2		2	1	2	2	2	2		1	1
614	21	2	2	72	2	5	3	5	2	5	1	2	2	2	1	1	1	1	2	2	2	2	2	2	2	1	2	2	2	2	2	2	2	1	2	2	2	1	2		1	2	2	2	2	2		1	2
615	22	2	1	60	2	5	1	3	3	1	1	1	2	2	3	1	3	0															2		2	2	2	2	2	1	2	2	2	2	2	2	1	2
616	23	2	2	67	2	2	2	4	3	4	2	2	2	1	3	2	1	1	2	2	2	2	2	2	2	2	2	2	1	2	2	2	2	2	1	2	2	2	2		1	2	2	2	2	2		1	2
617	24	2	2	60	2	2	1	3	1	1	2	1	2	2	1	1	1	2	2	1	1	1	2	2	2	1	2	2	2	2	2	2	2	1	2	2	2	1	2		1	2	2	2	2	2		1	1
618	25	2	2	75	2	5	2	1	3	3	2	2	2	1	2	2	2	1	2	2	2	1	2	2	2	2	2	2	2	2	2	2	2	1	2	2	1	2	2		2	2	1	2	2	2		1	2
619	26	2	2	67	2	5	2	3	3	5	2	2	2	1	2	2	2	0															2		1	2	2	2	2		1	2	2	2	2	2		1	2
620	27	2	2	74	2	5	3	4	3	5	2	1	2	2	2	1	3	0															2		2	2	2	1	2		1	2	2	2	2	2		1	2
621	28	2	2	78	2	5	2	3	3	4	2	1	2	1	3	1	1	0															2		2	2	1	2	2		2	1	2	2	2	2		1	2
622	1	1	2	64	2	5	2	3	2	3	1	2	2	2	2	3	3	1	1	2	2	2	2	2	2	2	2	2	2	2	2	2	2	1	2	2	2	1	2		1	2	2	2	2	2		1	2
623	2	1	2	65	1	2	2	5	3	5	1	3	3	1	1	2	2	0															2		2	1	2	2	2		2	1	2	2	2	2		1	1
624	3	1	2	83	2	5	2	2	3	3	1	2	2	2	2	2	1	1	1	2	2	2	2	2	2	2	2	2	2	2	2	2	2	1	2	2	2	1	2		1	2	2	2	2	2		1	2
625	4	1	2	60	2	2	2	3	3		1	2	2	2	1	2	1	2	1	2	2	2	2	1	2	2	2	2	2	2	2	2	2	1	1	2	2	2	2		1	2	2	2	2	2		1	2
626	5	1	1	78	1	5	1	4	3	2	1	3	3	3	1	1	1	0															2		2	2	2	1	2		1	2	2	2	2	2		1	2
627	6	1	1	66	2	5	2	4	3	4	1	2	2	2	1	1	1	1	2	2	2	2	2	2	2	2	2	2	2	1	2	2	2	2	2	2	2	1	2		1	2	2	2	2	2		1	2
628	7	1	2	65	1	2	3	4	3	5	1	1	2	2	2	1	1	0															2		2	2	1	2	2		2	1	2	2	2	2		1	2
629	9	1	2	81	2	5	2	3	3	5	1	2	2	2	1	2	1	1	2	2	2	2	2	2	2	2	2	2	2	2	2	2	1	2	2	2	2	2	2	1	2	2	2	1	2	2		1	2
630	10	1	2	75	1	2	1	3	3	2	1	2	2	1	2	3	3	2	1	2	2	2	2	2	2	2	2	2	1	1	2	2	2	2	2	2	1	2	2		2	2	1	2	2	2		1	1
631	11	1	2	79	1	2	2	5	3	2	1	2	2	2	3	3	2	1	2	2	2	2	2	2	2	2	2	2	2	2	2	2	1	1	2	1	2	2	2		2	1	2	2	2	2		1	2
632	12	1	2	75	1	5	2	2	2	3	1	2	2	2	3	3	2	2	1	2	2	1	2	2	1	2	1	2	2	2	2	2	2	2	1	2	2	2	2		1	2	2	2	2	2		1	2
633	13	1	2	61	2	2	1	3	2	3	1	1	2	2	2	1	1	2	1	2	2	2	1	2	2	2	2	2	2	2	2	2	2	1	1	1	2	2	2		2	2	1	2	2	2		2
634	14	1	2	73	1	5	2	2	3	3	1	2	2	1	1	2	1	1	2	2	2	2	2	2	2	2	1	2	2	2	2	2	2	2	2	2	1	2	2		2	1	2	2	2	2		1	2
635	15	1	1	70	2	2	1	5	3	3	1	2	1	1	2	2	1	0															2		1	2	2	2	2		1	2	2	2	2	2		1	1
636	16	1	1	65	2	2	1	3	3	5	1	2	2	2	2	3	1	2	2	2	2	2	2	2	2	1	1	2	2	1	2	2	2	1	1	2	2	2	2		1	2	2	2	2	2		1	2
637	17	1	2	70	2	5	2	4	2	2	1	2	2	1	1	1	1	0															2		1	2	2	2	2		1	2	2	2	2	2		1	2
638	18	1	2	61	1	2	1	3	2	2	1	2	2	1	1	1	1	0															2		2	2	1	1	1		2	1	2	2	2	2		1	1
639	19	1	2	63	2	5	2	3	2	5	1	2	2	2	3	1	1	1	1	2	2	2	2	2	2	2	2	2	2	2	2	2	2	1	2	2	1	2	2		2	2	1	2	2	2		1	2
640	20	1	2	77	2	5	2	2	3	5	1	2	2	1	3	2	2	0															2		2	2	1	2	2		2	1	2	2	2	2		1	2
641	21	2	2	67	2	1	3	3	3	3	1	2	2	2	3	1	1	2	1	1	2	2	2	2	2	2	2	2	2	2	2	2	2	1	2	2	2	1	2		1	2	2	2	2	2		1	2
642	22	2	1	74	2	5	2	3	3	3	1	2	2	2	1	1	3	1	2	2	2	2	2	2	2	1	2	2	2	2	2	2	2	2	2	2	2	2	2	1	2	2	1	2	2	2		1	2
643	23	2	2	60	1	2	2	3	4	2	2	2	2	1	3	1	1	1	2	2	2	1	2	2	2	2	2	2	2	2	2	2	2	1	2	2	1	2	2		2	1	2	2	2	2		1	2
644	24	2	2	70	1	5	3	3	3	1	2	1	2	1	2	2	1	2	2	2	2	2	2	2	2	2	1	2	1	2	2	2	2	2	2	2	2	1	2		1	2	2	2	2	2		1	2
645	25	2	2	72	2	5	2	2	3	2	2	1	2	2	2	3	1	2	1	1	2	2	2	2	2	2	2	2	2	2	2	2	2	1	2	2	1	2	2		2	2	1	2	2	2		1	2
646	26	2	2	66	1	2	2	3	2	4	1	3	3	1	1	3	1	0															2		1	2	2	2	2		1	2	2	2	2	2		1	1
647	27	2	2	61	2	1	3	3	3	3	2	2	2	2	2	3	1	0															2		2	2	1	2	2		2	1	2	2	2	2		1	2
648	28	2	1	73	2	5	3	3	3	4	2	1	2	2	1	1	1	1	1	2	2	2	2	2	2	2	2	2	2	2	2	2	2	1	2	2	2	1	2		1	2	2	2	2	2		1	2
649	1	1	1	87	2	5	2	2	3	3	1	2	2	2	3	3	2	2	1	2	2	1	2	2	2	2	2	1	2	2	2	2	2	1	2	2	1	2	2		2	2	1	2	2	2		1	2
650	2	1	2	75	2	5	2	4	3	5	1	1	2	1	1	2	1	0															2		2	1	2	2	2		1	2	2	2	2	2		1	2
651	3	1	1	72	1	5	1	1	3	3	1	1	2	1	3	3	3	2	1	2	2	2	2	2	2	2	1	2	2	2	2	2	2	1	2	2	2	1	2		1	2	2	2	2	2		1	2
652	4	1	1	68	2	2	1	3	3	5	1	2	2	2	1	1	1	0															2		2	2	2	1	2		1	2	2	2	2	2		1	2
653	5	1	1	86	2	5	1	3	3	2	1	2	2	3	2	3	1	2	2	1	2	2	2	2	2	2	2	2	2	1	2	2	2	1	1	2	2	2	2		1	2	2	2	2	2		1	2
654	6	1	1	90	2	5	2	2	3	5	1	2	2	2	2	2	2	2	1	2	2	2	2	2	1	2	1	1	2	2	2	2	2	1	2	2	2	2	2	1	2	2	2	2	2	2	1	1	2
655	7	1	1	60	2	2	2	1	2	5	1	1	2	1	1	1	1	0															2		1	2	2	2	2		1	2	2	2	2	2		1	1
656	9	1	1	68	1	2	1	2	1	5	1	3	3	1	1	1	1	0															2		2	1	2	2	2		1	2	2	2	2	2		1	2
657	10	1	1	76	2	2	2	2	3	4	1	3	2	2	2	2	1	2	1	2	2	2	2	2	2	2	2	1	2	2	2	2	2	1	2	2	2	1	2		2	2	1	2	2	2		1	2
658	11	1	1	76	2	5	2	5	3	3	1	2	2	2	1	1	1	2	1	2	2	2	2	2	2	2	2	2	2	1	2	2	2	1	2	2	2	1	2		2	2	1	2	2	2		1	2
659	12	1	1	65	2	5	1	2	3	3	1	1	2	2	2	3	1	1	1	2	2	2	2	2	2	2	2	2	2	2	2	2	2	1	2	2	2	1	2		2	2	1	2	2	2		1	2
660	13	1	1	74	1	2	2	4	3	3	1	3	3	3	2	3	3	2	2	2	2	2	2	2	1	2	1	2	2	1	2	2	2	2	1	2	2	2	2		1	2	2	2	2	2		1	2
661	14	1	1	62	1	2	1	3	3	2	1	1	2	1	2	3	1	0															2		1	2	2	2	2		1	2	2	2	2	2		1	1
662	15	1	2	88	1	2	2	2	2	3	1	1	2	2	3	3	3	1	1	2	2	2	2	2	2	2	2	2	2	2	2	2	2	2	1	2	2	2	2		1	2	2	2	2	2		1	2
663	16	1	1	63	2	5	1	5	3	3	1	2	2	2	3	3	1	2	2	1	1	1	2	2	2	1	1	2	2	2	2	2	2	1	1	2	2	2	2		1	2	2	2	2	2		2
664	17	1	1	67	2	2	2	3	3	3	1	2	2	2	3	3	1	2	1	2	2	2	2	2	2	2	1	1	1	1	2	2	2	1	2	2	2	1	2		2	1	2	2	2	2		1	2
665	18	1	1	68	2	2	2	3	3	5	1	2	2	1	2	1	2	2	2	2	1	1	2	2	2	1	2	2	2	2	2	2	2	2	1	2	2	2	2		1	2	2	2	2	2		1	2
666	19	1	1	65	2	5	1	3	3	1	1	3	2	1	3	2	1	0															2		2	2	2	1	2		1	2	2	2	2	2		1	2
667	20	1	1	65	2	1	1	2	3	2	1	2	2	2	3	1	1	0															2		2	2	2	1	2		1	2	2	2	2	2		1	2
668	21	2	1	62	2	2	2	4	3	5	1	2	2	2	2	1	1	2	2	2	1	1	2	2	2	1	2	2	2	2	2	2	2	1	2	2	2	1	2		1	2	2	2	2	2		1	2
669	22	2	2	63	2	1	1	3	2	1	1	2	2	2	2	1	1	2	1	2	2	2	2	2	2	2	2	2	2	1	2	2	2	1	2	2	1	2	2	1	2	2	1	2	2	2		1	2
670	23	2	1	67	2	5	3	1	4	5	3	2	2	1	1	1	1	0															2		2	2	2	1	2		1	2	2	2	2	2		1	2
671	24	2	1	63	2	2	2	3	3	2	2	2	2	2	1	1	1	0															2		1	2	2	2	2		1	2	2	2	2	2		1	1
672	25	2	1	61	2	3	2	1	2	2	3	2	2	1	3	1	1	2	1	2	2	2	2	2	2	1	2	2	2	2	2	2	2	1	2	1	2	2	2		1	2	2	2	2	2		1	2
673	26	2	1	86	1	5	2	2	3	4	1	3	3	3	3	3	1	1	1	2	2	2	2	2	2	2	2	2	2	2	2	2	2	2	1	2	2	2	2		1	2	2	2	2	2		1	2
674	27	2	1	73	1	2	1	4	3	4	2	2	2	2	1	2	1	2	1	2	2	2	2	2	2	2	2	1	2	2	2	2	2	1	1	2	2	2	2		1	2	2	2	2	2		1	2
675	28	2	1	81	1	5	2	3	3	5	2	2	2	2	1	1	1	1	1	2	2	2	2	2	2	2	2	2	2	2	2	2	2	1	2	2	2	1	2		1	2	2	2	2	2		1	2
676	1	1	1	89	2	5	2	2	3	3	1	3	2	3	3	4	3	1	1	2	2	2	2	2	2	2	2	2	2	2	2	2	2	2	2	2	1	2	2		2	2	1	2	2	2		1	2
677	2	1	2	61	1	2	1	2	2	5	1	1	1	1	1	3	1	0															2		2	1	2	2	2		1	2	2	2	2	2		1	2
678	3	1	1	64	1	2	3	5	2	4	1	1	1	2	1	2	3	0															2		2	2	2	1	2		1	2	2	2	2	2		1	2
679	4	1	1	78	1	5	2	3	2	4	1	2	2	2	1	1	1	0															2		2	2	2	1	2		1	2	2	2	2	2		1	2
680	5	1	1	75	2	5	2	1	3	3	1	2	2	1	2	3	2	2	1	2	2	2	2	2	2	2	2	2	1	2	2	2	2	1	2	2	2	1	2		1	2	2	2	2	2		1	2
681	6	1	1	70	1	5	2	5	3	4	1	2	2	2	2	1	3	2	1	2	2	2	2	2	2	1	2	2	2	2	2	2	2	1	2	2	2	1	2		1	2	2	2	2	2		1	2
682	7	1	1	80	1	5	2	2	3	5	1	2	2	2	2	1	1	0															2		1	2	2	2	2		1	2	2	2	2	2		1	2
683	9	1	1	68	2	2	3	7	1	5	1	2	2	2	1	2	1	2	2	2	2	2	2	2	2	2	1	1	2	2	2	2	2	1	1	2	2	2	2		1	2	2	2	2	2		1	2
684	10	1	1	88	1	2	2	3	3	3	1	2	2	2	1	2	1	1	1	2	2	2	2	2	2	2	2	2	2	2	2	2	2	1	1	2	2	2	2		1	2	2	2	2	2		1	2
685	11	1	1	70	2	5	2	2	3	2	1	2	2	2	2	3	1	1	2	2	2	2	2	2	2	2	2	2	2	1	2	2	2	2	2	2	2	1	2		2	2	1	2	2	2		1	2
686	12	1	1	66	2	2	1	2	3	4	1	2	2	2	2	1	1	2	1	2	2	1	2	2	2	1	1	2	2	2	2	2	2	1	2	2	2	2	2	1	2	2	2	2	2	1		1	2
687	13	1	1	60	2	2	2	5	3	4	1	2	1	2	2	1	1	0															2		2	2	2	1	2		1	2	2	2	2	2		1	1
688	14	1	1	87	2	5	1	4	3	2	1	2	2	2	3	3	3	1	1	2	2	2	2	2	2	2	2	2	2	2	2	2	2	2	2	2	2	2	2	1	2	2	1	2	2	2		1	2
689	15	1	2	71	2	5	3	3	3	2	1	2	2	2	1	2	1	1	1	2	2	2	2	2	2	2	2	2	2	2	2	2	2	1	2	2	1	2	2		2	1	2	2	2	2		1	2
690	16	1	1	60	2	4	3	3	3	3	1	2	2	1	3	3	3	2	1	2	2	2	1	1	2	2	1	2	2	1	1	2	2	2	1	2	2	2	2		1	2	2	2	2	2		2
691	17	1	1	66	2	2	2	4	3	4	2	1	2	1	1	1	2	2	1	1	2	2	2	2	2	2	2	2	2	2	2	2	2	1	1	2	2	2	2		1	2	2	2	2	2		1	2
692	18	1	1	79	1	2	2	2	3	5	1	2	2	2	1	1	2	1	2	2	2	2	2	2	2	2	2	2	2	2	2	2	1	2	2	2	1	2	2	1	2	1	2	2	2	1		1	2
693	19	1	1	72	2	3	1	2	3	2	1	1	2	2	2	1	1	0															2		2	2	2	2	2	1	2	2	2	2	2	1		1	2
694	20	1	1	61	2	5	1	3	3	3	1	1	2	2	2	3	2	2	1	1	2	1	2	2	2	2	2	2	2	2	2	2	1	1	2	2	2	1	2		1	2	2	2	2	2		1	2
695	21	2	1	65	1	2	2	4	3	5	1	2	2	2	1	1	3	2	1	2	2	2	2	2	2	2	2	2	2	1	2	2	2	2	2	2	2	1	2		1	2	2	2	2	2		1	2
696	22	2	2	72	2	5	2	4	3	4	1	1	2	2	1	1	2	1	1	2	2	2	2	2	2	2	2	2	2	2	2	2	2	1	2	2	2	1	2		1	2	2	2	2	2		1	2
697	23	2	1	73	1	2	1	4	3	3	2	2	2	1	2	2	1	1	1	2	2	2	2	2	2	2	2	2	2	2	2	2	2	1	2	2	2	1	2		1	2	2	2	2	2		1	2
698	24	2	1	64	2	2	2	1	2	2	2	2	2	1	3	3	1	0															2		2	2	2	1	2		1	2	2	2	2	2		1	2
699	25	2	1	72	2	2	1	3	3	3	1	2	2	2	2	3	3	0															2		2	2	2	1	2		1	2	2	2	2	2		1	2
700	26	2	1	84	1	5	3	9	3	5	2	3	2	2	2	2	2	2	2	2	2	2	2	2	1	2	1	2	2	2	2	2	2	2	2	2	1	2	2		2	1	2	2	2	2		1	2
701	27	2	1	77	1	2	2	3	3	3	2	1	2	3	1	1	1	0															2		2	2	1	2	2		2	1	2	2	2	2		1	2
702	28	2	1	61	2	1	1	8	1	5	1	2	2	2	1	2	1	0															2		2	2	2	1	2		1	2	2	2	2	2		1	2
703	1	1	1	68	2	2	1	4	3	2	1	2	2	2	1	1	1	2	2	1	2	2	2	2	2	1	2	2	2	2	2	2	2	1	1	2	2	2	2		2	2	1	2	2	2		1	1
704	2	1	1	92	2	5	1	3	3	5	1	2	2	2	1	1	1	0															2		2	1	2	2	2		1	2	2	2	2	2		1	2
705	3	1	1	80	1	5	1	2	2	3	1	3	2	2	3	3	1	1	1	2	2	2	2	2	2	2	2	2	2	2	2	2	2	2	2	2	2	1	2		1	2	2	2	2	2		1	2
706	4	1	1	84	1	5	2	3	3		1	2	2	2	1	2	1	0															2		2	2	2	1	2		1	2	2	2	2	2		1	2
707	5	1	1	79	2	5	1	4	2	2	1	2	2	1	3	1	1	0															2		2	2	2	1	2		1	2	2	2	2	2		1	2
708	6	1	1	63	2	5	2	2	2	5	1	2	2	2	2	2	1	2	1	1	2	2	2	2	2	1	1	2	2	1	2	2	2	1	1	2	2	2	2		1	2	2	2	2	2		1	2
709	7	1	1	60	2	2	1	3	2	4	1	2	2	1	1	2	1	2	1	1	2	2	2	2	2	2	2	2	2	2	2	2	1	1	1	2	2	2	2		1	2	2	2	2	2		1	2
710	9	1	1	60	1	2	1	2	3	3	2	3	3	2	1	2	1	0															2		2	1	2	2	2		1	2	2	2	2	2		1	1
711	10	1	1	62	1	2	1	5	2	3	1	3	1	1	1	2	1	1	2	2	2	2	2	2	2	2	1	2	2	2	2	2	2	2	1	2	2	2	2		1	2	2	2	2	2		1	1
712	11	1	1	77	1	5	1	3	3	3	1	3	3	1	2	3	3	2	1	2	2	1	2	2	2	2	1	2	2	2	2	2	2	1	1	2	2	2	2		1	2	2	2	2	2		1	2
713	12	1	1	67	2	5	2	6	3	3	1	2	2	2	1	1	1	0															2		2	2	2	2	2	1	2	2	2	2	2	2	1	1	2
714	13	1	1	84	2	5	1	3	3	5	1	1	2	2	3	1	1	1	2	2	2	1	2	2	2	2	2	2	2	2	2	2	2	1	2	2	2	1	2		1	2	2	2	2	2		1	2
715	14	1	1	86	2	5	1	3	3	2	1	3	2	2	1	1	1	0															2		2	2	2	1	2		1	2	2	2	2	2		1	2
716	14	1	1	64	2	1	3	3	3	3	1	1	2	1	3	3	1	0															2		1	2	2	2	2		1	2	2	2	2	2		1	2
717	15	1	2	62	1	2	1	3	2	4	1	2	2	2	1	1	1	1	1	2	2	2	2	2	2	2	2	2	2	2	2	2	2	1	2	2	1	2	2		2	1	2	2	2	2		1	2
718	16	1	1	93	1	5	2	3	3	4	1	2	2	1	2	1	3	0															2		1	2	2	2	2		1	2	2	2	2	2		1	2
719	17	1	1	70	1	2	2	5	3	3	1	2	2	2	1	1	1	0															2		2	2	2	1	2		1	2	2	2	2	2		1	2
720	18	1	1	77	1	2	2	7	3	5	1	3	2	2	1	1	1	0															2		2	2	2	1	2		1	2	2	2	2	2		1	2
721	19	1	1	66	2	2	2	4	3	3	1	2	2	2	1	1	1	0															2		2	2	2	1	2		1	2	2	2	2	2		1	2
722	20	1	1	60	1	2	1	3	3	3	1	2	3	1	3	3	1	2	1	2	2	2	2	2	2	2	2	2	1	2	2	2	1	2	2	2	2	1	2		1	2	2	2	2	2		1	2
723	21	2	1	70	1	2	2	2	3	5	1	2	2	1	1	1	1	2	2	1	2	2	2	2	2	1	2	2	2	2	2	2	2	2	2	2	2	1	2		1	2	2	2	2	2		1	2
724	22	2	2	61	2	5	2	3	3	3	1	2	2	1	3	3	1	0															2		2	2	1	2	2		2	1	2	2	2	2		1	2
725	23	2	1	66	1	2	3	2	4	5	2	2	2	2	1	3	1	0															2		2	2	2	1	2		1	2	2	2	2	2		1	2
726	24	2	1	66	1	2	2	1	2	3	2	1	1	1	3	1	3	1	1	2	2	2	2	2	2	2	2	2	2	2	2	2	2	1	1	2	2	2	2		1	2	2	2	2	2		1	1
727	25	2	1	65	2	2	2	3	3	5	2	2	2	2	1	3	2	0															2		2	1	2	2	2		1	2	2	2	2	2		1	2
728	26	2	1	63	1	2	2	2	2	4	2	2	3	1	1	3	2	0															2		1	2	2	2	2		1	2	2	2	2	2		1	1
729	27	2	1	81	2	2	2	1	3	4	2	3	2	1	1	1	1	0															2		2	2	1	2	2		2	2	1	2	2	2		1	2
730	28	2	1	74	2	5	2	4	3	5	2	2	2	2	1	2	1	2	1	2	2	1	2	2	2	2	1	2	2	2	2	2	2	1	1	2	2	2	2		1	2	2	2	2	2		1	2
731	1	1	1	73	1	2	2	3	3	2	1	2	2	2	1	1	1	0															2		1	2	2	2	2		1	2	2	2	2	2		1	2
732	2	1	1	78	1	2	2	5	2	5	1	1	2	2	1	1	1	2	1	2	2	2	2	2	2	2	1	2	2	2	2	2	2	1	1	2	2	2	2		1	2	2	2	2	2		1	2
733	3	1	1	61	2	5	1	4	1	2	1	2	2	1	1	2	1	0															2		2	2	2	1	2		1	2	2	2	2	2		1	2
734	4	1	1	82	2	5	1	4	3	3	1	2	2	2	1	3	1	0															2		2	2	2	1	2		1	2	2	2	2	2		1	2
735	5	1	1	78	1	2	1	2	2	3	1	1	3	2	3	2	2	1	2	2	2	2	2	2	2	2	1	2	2	2	2	2	2	1	1	2	2	2	2		1	2	2	2	2	2		1	2
736	6	1	1	72	2	5	1	3	3	4	1	1	2	2	3	3	1	2	2	2	2	2	2	2	2	2	1	1	2	1	2	2	2	1	1	2	2	2	2		1	2	2	2	2	2		1	2
737	7	1	1	76	1	5	2	2	2	3	1	1	2	2	1	2	1	0															2		2	2	2	1	2		2	2	1	2	2	2		1	2
738	9	1	1	63	1	1	1	7	3	4	1	3	2	1	1	2	1	2	1	2	2	2	2	2	1	2	2	2	2	1	2	2	2	1	2	2	2	1	2		1	2	2	2	2	2		1	2
739	10	1	1	69	2	5	2	2	3	5	1	2	2	1	1	1	1	0															2		2	2	2	2	2	1	2	2	1	2	2	2		1	2
740	11	1	1	60	2	5	1	3	3	3	1	1	2	3	3	3	2	2	1	2	2	1	2	2	2	2	1	2	2	2	2	2	2	1	1	2	2	2	2		1	2	2	2	2	2		1	2
741	12	1	1	60	2	2	2	2	3	5	1	2	2	2	3	3	1	2	1	2	1	2	2	2	2	2	2	2	2	2	2	2	2	1	2	1	2	2	2		2	2	1	2	2	2		1	1
742	13	1	1	78	2	1	1	3	3	2	1	2	2	2	3	2	3	2	1	2	2	1	2	2	2	2	2	2	2	2	2	2	2	2	2	2	1	2	2		2	2	1	2	2	2		1	2
743	14	1	1	60	2	2	1	3	2	3	1	2	2	2	3	2	2	2	2	2	2	1	2	2	2	2	1	1	2	2	2	2	2	2	1	2	2	2	2		1	2	2	2	2	2		1	2
744	15	1	2	70	2	2	1	3	2	4	1	3	2	2	3	1	1	2	1	2	1	2	2	2	2	2	2	2	2	2	2	2	2	1	1	2	2	2	2		1	2	2	2	2	2		1	2
745	16	1	2	63	1	2	1	9	1	5	1	1	1	1	2	1	1	2	1	2	2	1	2	2	2	2	2	2	2	2	2	2	2	1	2	2	2	1	2		1	2	2	2	2	2		1	1
746	17	1	1	60	2	2	2	7	3	5	1	2	2	2	1	2	1	0															2		2	2	2	2	2	1	1	2	2	2	2	2		1	1
747	18	1	1	69	1	2	1	7	2	4	1	2	2	2	3	2	1	2	1	1	2	1	2	2	2	2	2	2	2	2	2	2	2	1	2	2	2	1	2		1	2	2	2	2	2		1	1
748	19	1	1	60	2	5	2	4	3	2	1	2	2	2	3	1	3	0															2		2	2	2	1	2		1	2	2	2	2	2		1	2
749	20	1	1	63	1	2	1	4	3	3	1	3	3	3	2	1	1	0															2		2	2	2	1	2		1	2	2	2	2	2		1	2
750	21	2	1	72	2	2	2	4	3	3	1	2	2	2	1	2	1	2	1	2	2	2	2	2	2	1	2	2	2	2	2	2	2	2	2	2	2	1	2		1	2	2	2	2	2		1	2
751	22	2	2	79	2	5	1	4	3	4	1	2	2	2	3	1	1	2	1	2	2	1	2	2	2	2	1	2	2	1	2	2	2	1	1	2	1	2	2		1	1	2	2	2	2		1	2
752	23	2	1	64	2	2	1	3	3	3	2	2	2	1	1	3	2	0															2		2	2	2	1	2		1	2	2	2	2	2		1	1
753	24	2	1	70	1	5	2	3	3	2	2	1	2	1	1	1	1	0															2		2	2	2	1	2		1	2	2	2	2	2		1	2
754	25	2	1	60	2	2	1	1	3	3	3	1	2	1	3	2	1	1	2	2	2	2	2	2	2	2	2	2	2	2	2	2	1	1	2	1	2	2	2		1	2	2	2	2	2		1	1
755	26	2	1	64	2	2	2	1	2	4	2	2	2	2	3	3	1	2	2	1	2	1	2	2	2	2	2	2	1	1	2	2	2	2	2	2	2	1	2		1	2	2	2	2	2		1	2
756	27	2	1	70	2	2	2	3	3	5	2	2	2	1	1	3	3	0															2		2	2	1	2	2		2	2	1	2	2	2		1	2
757	28	2	1	80	1	2	1	2	3	5	2	2	2	2	1	1	2	0															2		2	2	2	1	2		1	2	2	2	2	2		1	2
758	1	1	1	85	2	5	2	1	3	2	1	3	2	2	2	1	1	1	1	2	2	2	2	2	2	2	2	2	2	2	2	2	2	2	2	2	1	2	2		2	2	1	2	2	2		1	2
759	2	1	1	62	1	2	1	5	1	5	1	1	2	2	1	1	1	2	1	1	2	2	2	2	2	2	2	2	2	2	2	2	2	1	1	2	2	2	2		1	2	2	2	2	2		1	2
760	3	1	1	69	1	2	1	5	3	2	1	2	2	2	1	3	1	0															2		2	2	2	1	2		1	2	2	2	2	2		1	1
761	4	1	1	84	1	5	2	4	3	5	1	3	2	3	1	2	1	0															2		1	1	2	2	2		1	2	2	2	2	2		1	2
762	5	1	1	62	1	1	3	4	1	2	2	1	3	2	2	2	1	2	1	1	2	1	2	2	2	2	2	2	2	2	2	2	2	1	2	2	2	1	2		1	2	2	2	2	2		1	2
763	6	1	1	61	1	2	3	2	4	3	1	1	2	2	3	3	1	2	1	2	2	1	2	2	2	2	2	2	2	1	2	2	2	2	2	2	2	1	2		1	2	2	2	2	2		1	1
764	7	1	1	73	1	5	2	3	3	5	1	2	2	2	1	2	2	2	1	2	2	2	2	2	1	2	2	2	2	2	2	2	2	1	2	2	2	1	2		2	2	1	2	2	2		1	2
765	9	1	1	71	1	2	2	8	3	5	1	3	2	2	1	1	1	1	2	2	2	2	2	2	1	2	2	2	2	2	2	2	2	2	2	2	2	1	2		1	2	2	2	2	2		1	2
766	10	1	1	68	1	2	2	3	3	4	1	2	2	1	1	3	1	1	2	2	2	2	2	2	2	2	2	2	1	2	2	2	2	2	1	2	2	2	2		1	2	2	2	2	2		1	2
767	11	1	1	66	2	2	1	4	3	3	1	2	2	2	1	3	1	2	1	2	2	2	2	1	2	2	2	2	2	1	2	2	2	1	1	2	2	2	2		1	2	2	2	2	2		1	1
768	12	1	1	60	1	2	1	6	2	5	1	2	2	2	1	1	1	1	2	2	2	2	2	2	2	1	2	2	2	2	2	2	2	1	2	2	2	1	2		1	2	2	2	2	2		1	1
769	13	1	1	106	2	5	1	3	3	2	1	2	2	2	3	2	4	2	1	2	2	2	2	2	2	1	2	2	2	2	2	2	2	1	2	2	1	2	2		2	2	1	2	2	2		1	2
770	14	1	1	90	2	5	2	2	3	3	1	2	2	2	3	3	3	2	1	2	2	2	1	2	2	2	1	1	2	2	2	2	2	1	1	2	2	2	2		1	2	2	2	2	2		1	2
771	15	1	2	62	1	2	1	4	2	2	1	1	1	1	1	3	1	1	1	2	2	2	2	2	2	2	2	2	2	2	2	2	2	2	2	2	1	2	2		2	1	2	2	2	2		1	1
772	16	1	1	74	1	2	1	8	3	3	1	2	2	2	3	1	1	1	2	2	2	1	2	2	2	2	2	2	2	2	2	2	2	1	2	2	2	1	2		1	2	2	2	2	2		1	1
773	17	1	1	80	2	5	2	1	3	2	1	2	2	2	3	3	1	0															2		2	1	2	2	2		1	2	2	2	2	2		1	2
774	18	1	1	76	2	5	2	3	3	4	1	3	2	1	2	2	2	1	2	2	2	1	2	2	2	2	2	2	2	2	2	2	2	1	2	2	1	2	2		2	2	1	2	2	2		1	2
775	19	1	1	70	2	5	2	4	3	3	1	2	2	1	1	1	1	0															2		2	2	2	1	2		1	2	2	2	2	2		1	2
776	20	1	1	61	1	5	2	3	3	3	1	3	2	2	3	1	1	2	1	2	2	2	2	2	1	2	2	2	2	2	2	2	2	1	2	2	2	1	2		1	2	2	2	2	2		1	2
777	21	2	1	65	2	2	2	3	4	3	1	2	2	1	1	3	1	0															2		2	2	2	1	2		1	2	2	2	2	2		1	2
778	22	2	2	65	2	5	1	8	3	5	1	2	2	2	3	1	1	1	2	2	2	2	2	2	2	2	2	1	2	2	2	2	2	1	1	2	2	2	2		1	2	2	2	2	2		1	2
779	23	2	1	64	2	2	1	4	3	2	1	2	2	1	2	2	1	2	1	1	2	1	2	2	1	2	2	2	2	1	2	2	2	1	2	2	2	1	2		1	2	2	2	2	2		1	2
780	24	2	1	89	1	2	2	1	2	2	2	1	2	2	3	3	1	0															2		2	2	2	1	2		1	2	2	2	2	2		1	2
781	25	2	1	68	1	2	2	5	3	4	3	2	1	1	2	1	1	0															2		2	1	2	2	2		1	2	2	2	2	2		1	2
782	26	2	1	64	2	2	3	2	2	4	2	2	2	1	1	1	1	0															2		1	2	2	2	2		1	2	2	2	2	2		1	2
783	27	2	1	70	2	2	1	3	3	3	2	3	2	1	2	1	1	0															2		2	2	1	2	2		2	2	1	2	2	2		1	2
784	28	2	1	90	2	5	2	1	3	5	2	1	2	2	1	2	1	1	2	2	2	2	2	2	2	2	2	2	1	2	2	2	2	1	1	2	2	2	2		1	2	2	2	2	2		1	2
785	1	1	1	61	1	2	3	5	3	3	1	3	3	3	2	1	3	1	2	2	2	2	2	2	2	2	2	2	2	2	1	2	2	1	1	2	2	2	2		1	2	2	2	2	2		1	1
786	2	1	2	72	1	2	1	3	3	4	1	1	3	1	1	2	1	0															2		2	1	2	2	2		1	2	2	2	2	2		1	2
787	3	1	1	67	2	5	2	3	3	3	1	2	2	1	1	1	1	1	2	2	2	2	2	2	2	2	2	2	1	2	2	2	2	2	2	2	2	2	2	1	2	1	2	2	2	2		1	2
788	4	1	1	70	2	3	1	3	3	1	1	2	2	2	1	1	1	0															2		2	2	2	1	2		1	2	2	2	2	2		1	2
789	5	1	1	61	2	2	3	3	3	4	3	2	2	1	3	2	1	1	2	1	2	2	2	2	2	2	2	2	2	2	2	2	2	1	2	2	2	1	2		1	2	2	2	2	2		1	1
790	6	1	1	71	2	5	2	1	3	5	1	2	2	1	3	2	1	0															2		2	2	2	1	2		1	2	2	2	2	2		1	2
791	7	1	1	61	2	2	2	3	2	5	1	2	2	1	1	1	1	0															2		1	2	2	2	2		1	2	2	2	2	2		1	1
792	9	1	1	70	1	2	2	8	3	4	1	2	2	2	2	2	2	2	1	1	1	2	2	2	2	2	2	2	2	2	2	2	2	1	1	2	2	2	2		1	2	2	2	2	2		1	2
793	10	1	1	72	2	5	2	2	3	3	1	2	2	1	2	1	1	0															2		2	2	2	1	2		2	2	1	2	2	2		1	2
794	11	1	1	69	1	2	1	4	2	4	1	2	3	1	3	3	1	2	2	1	2	2	2	2	1	2	2	2	2	2	2	2	2	2	1	2	2	2	2		1	2	2	2	2	2		1	1
795	12	1	1	64	1	2	2	4	2	4	1	2	2	2	1	1	1	0															2		2	2	2	1	2		1	2	2	2	2	2		1	1
796	13	1	1	64	1	2	1	8	3	2	1	3	3	3	1	3	1	2	1	2	2	1	2	1	2	2	2	2	2	1	2	2	2	1	2	2	2	1	2		1	2	2	2	2	2		1	1
797	14	1	1	69	2	2	1	1	1	2	1	1	2	2	3	3	3	0															2		1	2	2	2	2		1	2	2	2	2	2		1	2
798	15	1	2	71	1	5	2	4	4	2	1	1	2	2	2	3	2	2	1	2	2	2	2	1	2	2	2	2	2	2	2	2	2	1	2	2	1	2	2		2	1	2	2	2	2		1	2
799	16	1	2	82	2	5	1	2	3	3	1	3	2	2	2	2	1	2	2	2	2	2	2	2	2	2	2	1	2	1	2	2	2	2	2	2	1	2	2		2	2	1	2	2	2		1	2
800	17	1	1	77	2	5	3	4	3	3	1	2	2	2	1	2	1	2	1	2	2	2	2	1	2	2	2	2	2	2	2	2	2	2	2	1	2	2	2		1	2	2	2	2	2		1	2
801	18	1	1	66	2	2	2	3	3	5	1	2	2	2	2	1	1	1	2	2	2	1	2	2	2	2	2	2	2	2	2	2	2	1	2	2	2	1	2		1	2	2	2	2	2		1	2
802	19	1	1	72	2	5	3	3	3	1	1	3	2	1	3	3	1	0															2		2	2	2	1	2		1	2	2	2	2	2		1	2
803	20	1	1	60	2	2	1	3	2	3	1	1	2	2	3	2	1	0															2		2	2	2	1	2		1	2	2	2	2	2		1	2
804	21	2	1	65	1	2	2	2	4	3	1	2	2	2	1	2	1	2	2	2	2	2	2	2	2	1	1	1	2	2	2	2	2	2	2	2	2	1	2		1	2	2	2	2	2		1	2
805	22	2	2	69	1	2	1	8	3	4	2	2	1	1	3	1	1	0															2		2	2	1	2	2		2	1	2	2	2	2		1	2
806	23	2	1	60	2	5	2	3	4	3	1	2	2	1	2	1	1	2	1	2	2	2	2	1	2	2	1	2	2	2	1	2	2	2	2	2	2	1	2		1	2	2	2	2	2		2
807	24	2	1	67	2	3	2	3	3	2	2	2	2	1	1	1	1	1	1	2	2	2	2	2	2	2	2	2	2	2	2	2	2	2	2	2	1	2	2		2	1	2	2	2	2		1	2
808	25	2	1	71	2	5	2	2	3	3	1	2	2	1	2	2	2	2	2	1	1	2	2	1	2	2	2	2	2	2	2	2	2	1	1	2	2	2	2		1	2	2	2	2	2		1	2
809	26	2	1	62	2	2	3	5	3	5	2	2	2	2	1	2	1	0															2		2	2	2	1	2		1	2	2	2	2	2		1	2
810	27	2	1	74	1	5	2	3	3	3	3	1	1	2	3	1	1	0															2		2	2	2	1	2		1	2	2	2	2	2		1	2
811	28	2	2	87	2	5	2	3	3	5	2	1	2	2	1	1	2	1	2	2	2	2	2	2	2	2	1	2	2	2	2	2	2	2	2	2	1	2	2		2	1	2	2	2	2		1	2
812	1	1	2	85	2	5	2	1	3	2	1	1	2	1	3	1	3	0															2		2	2	1	2	2		2	2	1	2	2	2		1	2
813	2	1	2	78	1	1	1	5	3	2	1	2	2	2	1	1	1	0															2		2	1	2	2	2		1	2	2	2	2	2		1	2
814	3	1	2	63	1	2	1	2	2	5	1	2	2	1	3	1	3	0															2		2	2	2	1	2		1	2	2	2	2	2		1	2
815	4	1	2	78	2	5	2	2	3		1	2	2	1	2	3	3	0															2		2	2	1	2	2		2	1	2	2	2	2		1	2
816	5	1	2	78	2	5	2	2	3	4	1	1	2	1	3	1	2	0															2		1	2	2	2	2		1	2	2	2	2	2		1	2
817	6	1	2	62	2	2	1	2	3	5	1	1	2	1	2	2	1	2	1	2	2	2	2	2	2	2	1	2	2	1	2	2	2	1	2	2	1	2	2		2	1	2	2	2	2		1	2
818	7	1	2	68	1	2	2	3	4	2	1	1	2	2	1	2	1	0															2		2	2	2	1	2		2	2	1	2	2	2		1	1
819	9	1	2	74	1	2	2	4	3	3	1	3	2	3	1	2	1	0															2		1	2	2	2	2		1	2	2	2	2	2		1	1
820	10	1	2	87	1	2	1	2	3	3	1	2	2	2	1	2	3	2	1	2	2	2	2	2	2	1	2	2	2	2	2	2	2	1	2	2	2	1	2		2	2	2	1	2	2		1	2
821	11	1	2	63	2	2	2	3	4	3	1	2	2	2	2	2	1	2	1	1	2	1	2	2	2	1	2	2	2	2	1	1	2	1	2	2	2	1	2		1	2	2	2	2	2		1	2
822	12	1	2	65	2	1	3	7	1	4	1	2	2	2	2	2	2	1	1	2	2	2	2	2	2	2	2	2	2	2	2	2	2	1	1	2	2	2	2		1	2	2	2	2	2		1	2
823	13	1	2	68	2	5	2	3	2	2	1	3	2	2	3	3	1	2	2	1	2	2	1	1	2	2	2	2	1	2	2	1	2	1	1	2	2	2	2		1	1	2	2	2	2		1	1
824	14	1	2	66	2	1	3	3	3	4	2	2	2	2	3	1	1	1	1	2	2	2	2	2	2	2	2	2	2	2	2	2	2	1	1	2	2	2	2		1	2	2	2	2	2		1	2
825	15	1	1	68	2	2	3	5	3	5	1	2	2	1	1	1	1	1	1	2	2	2	2	2	2	2	2	2	2	2	2	2	2	2	1	2	2	2	2		1	2	2	2	2	2		1	1
826	16	1	2	65	1	2	1	3	2	4	1	3	3	3	1	1	1	1	1	2	2	2	2	2	2	2	2	2	2	2	2	2	2	1	2	2	1	2	2		2	1	2	2	2	2		1	2
827	17	1	2	78	2	5	2	3	3	3	1	1	2	2	2	2	1	0															2		2	2	2	1	2		1	2	2	2	2	2		1	2
828	18	1	2	70	2	3	3	2	3	1	1	1	2	1	2	3	3	2	1	2	2	1	2	2	2	1	1	1	2	1	2	2	2	1	2	2	1	2	2		2	2	2	1	2	2		1	2
829	19	1	2	67	2	1	1	3	2	4	1	2	2	2	1	2	1	0															2		2	1	2	2	2		2	2	1	2	2	2		1	2
830	20	1	2	70	2	5	2	3	3	2	1	1	2	2	3	2	3	1	2	2	2	2	2	2	2	2	2	2	2	1	2	2	2	2	2	2	2	1	2		1	2	2	2	2	2		1	2
831	21	2	2	60	2	2	2	4	3	3	1	2	2	1	1	1	1	2	1	2	2	2	2	2	2	1	1	2	1	2	2	2	2	2	2	2	2	1	2		1	2	2	2	2	2		1	2
832	22	2	1	73	2	4	2	7	3	1	2	2	2	2	3	1	1	2	1	2	2	2	2	2	1	2	2	2	2	2	2	2	2	1	1	2	2	2	2		1	2	1	2	2	2		1	2
833	23	2	2	72	2	2	1	2	3	2	2	2	2	3	2	2	1	0															2		2	2	1	2	2		2	1	2	2	2	2		2
834	24	2	2	63	2	2	3	3	3	3	2	2	2	2	1	3	1	0															2		1	2	2	2	2		1	2	2	2	2	2		1	2
835	25	2	2	72	2	5	1	1	3	2	2	1	2	1	2	2	2	0															2		1	2	2	2	2		1	2	2	2	2	2		1	2
836	26	2	2	65	2	2	3	3	3	4	2	2	2	2	1	1	1	0															2		2	2	2	1	2		1	2	2	2	2	2		1	2
837	27	2	2	65	1	5	1	3	3	2	2	2	3	1	1	1	1	0															2		2	2	1	2	2		2	2	1	2	2	2		1	2
838	28	2	2	63	1	3	1	5	3	2	2	1	3	2	1	1	1	0															2		2	2	1	2	2		2	1	2	2	2	2		2
839	1	1	2	83	2	5	2	2	3	3	1	3	2	3	1	1	1	0															2		2	2	1	2	2		2	1	2	2	2	2		1	2
840	2	1	2	90	2	2	1	2	3	4	1	1	2	2	1	1	3	0															2		2	1	2	2	2		1	2	2	2	2	2		1	2
841	3	1	2	68	1	2	1	3	2	3	1	2	1	1	1	2	1	0															2		2	2	1	2	2		2	1	2	2	2	2		1	2
842	4	1	2	90	2	5	1	2	3		1	1	2	1	1	3	3	0															2		2	2	1	2	2		2	1	2	2	2	2		1	2
843	5	1	2	61	1	2	2	3	2	3	1	2	2	1	1	4	1	2	1	2	2	2	2	2	2	2	2	2	1	2	2	2	2	2	2	2	1	2	2		2	1	2	2	2	2		1	2
844	6	1	2	60	2	5	2	2	3	5	1	2	2	2	2	2	1	2	1	2	2	2	2	2	2	2	1	1	2	2	2	2	2	1	2	2	1	2	2		2	1	2	2	2	2		1	2
845	7	1	2	68	2	2	2	3	3	2	1	1	2	2	1	2	1	0															2		2	2	2	1	2		2	2	1	2	2	2		1	1
846	9	1	2	63	1	2	1	4	2	4	1	2	2	1	1	1	1	1	1	2	2	2	2	2	2	2	2	2	2	2	2	2	2	1	1	2	2	2	2		1	2	2	2	2	2		1	2
847	10	1	2	69	2	5	1	1	2	3	1	2	2	2	2	2	1	1	2	1	2	2	2	2	2	2	2	2	2	2	2	2	2	2	2	2	1	2	2		2	2	1	2	2	2		1	2
848	11	1	2	71	1	2	2	4	3	3	1	3	1	2	2	2	3	2	1	2	2	1	2	2	2	2	2	2	2	2	2	2	2	2	2	2	1	2	2		2	2	2	1	2	2		1	1
849	12	1	2	77	2	1	3	6	2	3	1	2	2	2	1	2	1	1	1	2	2	2	2	2	2	2	2	2	2	2	2	2	2	2	1	2	2	2	2		1	2	2	2	2	2		1	2
850	13	1	2	68	1	2	1	3	2	1	1	1	2	2	1	3	1	2	1	2	2	2	2	2	2	2	2	1	2	1	2	2	2	1	1	2	2	2	2		1	2	2	2	2	2		1	1
851	14	1	2	67	1	2	1	3	2	4	1	2	2	2	1	1	1	0															2		2	2	2	2	2	1	2	2	2	2	2	1		1	1
852	15	1	1	65	2	5	2	4	3	3	1	2	2	1	1	3	1	2	1	2	2	1	2	2	2	2	1	2	2	2	2	2	2	1	1	2	2	2	2		1	2	2	2	2	2		1	2
853	16	1	2	68	2	2	1	3	2	2	2	2	2	1	2	3	2	0															2		2	2	2	1	2		1	2	2	2	2	2		1	2
854	17	1	2	90	2	5	2	3	3	4	1	2	2	2	1	1	2	2	2	2	2	2	2	2	2	2	1	2	2	1	2	2	2	2	2	1	2	2	2		1	2	2	2	2	2		1	2
855	18	1	2	63	2	2	2	3	3	2	1	1	2	1	2	3	2	2	1	2	2	1	2	2	2	2	1	2	1	2	2	2	2	2	2	2	2	2	2		2	2	2	2	2	1		1	2
856	19	1	2	67	2	5	2	2	3	3	1	2	2	1	3	3	1	0															2		2	1	2	2	2		2	1	2	2	2	2		1	2
857	20	1	2	79	2	5	1	2	3	2	1	3	2	1	2	3	2	2	1	1	1	2	2	2	2	2	2	2	2	2	2	2	2	2	1	2	2	2	2		1	2	2	2	2	2		1	2
858	21	2	2	62	1	2	1	2	3	3	1	2	2	2	1	3	2	0															2		2	2	2	1	2		1	2	2	2	2	2		1	2
859	22	2	1	84	2	5	2	1	3	4	2	1	2	2	3	1	1	2	1	1	2	1	2	2	2	2	2	2	2	2	2	2	2	2	1	2	2	2	2		1	2	2	2	2	2		1	2
860	23	2	2	71	2	5	2	3	3	2	2	2	2	2	3	1	1	0															2		2	2	2	1	2		1	2	2	2	2	2		1	2
861	24	2	2	61	1	2	2	3	4	3	2	1	1	1	2	1	1	0															2		2	2	1	2	2		2	2	1	2	2	2		1	1
862	25	2	2	76	2	5	2	3	3	3	2	1	2	2	2	2	1	2	1	1	1	2	2	2	2	2	2	2	2	2	2	2	2	1	1	2	2	2	2		1	2	2	2	2	2		1	2
863	26	2	2	61	2	2	2	3	2	3	2	2	2	2	3	1	1	2	1	2	2	2	2	2	2	1	2	2	2	2	2	2	2	1	1	2	2	2	2		1	2	2	2	2	2		1	2
864	27	2	2	67	2	5	1	3	3	2	1	2	2	2	1	3	1	2	1	2	2	2	2	2	2	1	1	1	2	1	1	2	2	1	2	2	1	2	2		2	2	1	2	2	2		1	2
865	28	2	2	73	1	2	1	3	2	5	2	2	2	2	1	1	1	0															2		2	2	2	1	2		1	2	2	2	2	2		1	2
866	1	1	2	86	2	5	2	3	3	2	1	3	2	1	3	3	1	1	1	2	2	2	2	2	2	2	2	2	2	2	2	2	2	2	2	2	1	2	2		2	2	1	2	2	2		1	2
867	2	1	2	70	1	2	1	2	2	3	1	1	2	2	1	1	1	0															2		2	1	2	2	2		1	2	2	2	2	2		1	2
868	3	1	2	60	2	2	1	3	2	4	1	2	2	2	1	1	1	1	1	2	2	2	2	2	2	2	2	2	2	2	2	2	2	1	2	2	1	2	2		2	1	2	2	2	2		1	2
869	4	1	2	68	1	2	2	3	2		1	2	2	1	1	2	2	0															2		2	2	1	2	2		2	1	2	2	2	2		1	2
870	5	1	2	70	2	5	1	3	3	2	1	2	2	2	1	1	1	1	1	2	2	2	2	2	2	2	2	2	2	2	2	2	2	1	2	2	2	1	2		1	2	2	2	2	2		1	2
871	6	1	2	61	2	2	1	2	3	4	1	2	2	1	1	2	1	0															2		2	2	1	2	2		2	1	2	2	2	2		1	2
872	7	1	2	78	1	2	2	4	3	3	1	2	2	2	3	1	3	0															2		2	2	2	1	2		2	2	1	2	2	2		1	2
873	9	1	2	68	2	2	1	3	2	3	1	2	2	1	1	1	1	0															2		2	2	1	2	2		2	1	2	2	2	2		1	1
874	10	1	2	97	2	5	2	3	3	5	1	2	2	3	3	3	2	1	2	2	2	2	2	2	2	2	1	2	2	2	2	2	2	2	2	2	1	2	2		2	1	2	2	2	2		1	2
875	11	1	2	67	1	2	1	4	2	3	1	2	2	2	2	1	3	2	1	2	2	2	2	2	2	1	2	2	2	2	2	2	2	2	2	2	1	2	2		2	1	2	2	2	2		1	2
876	12	1	2	62	2	2	1	6	2	3	1	2	2	2	1	2	2	0															2		1	2	2	2	2		1	2	2	2	2	2		1	1
877	13	1	2	63	1	2	1	4	2	2	1	2	2	2	3	1	1	1	2	2	2	1	2	2	2	2	2	2	2	2	2	2	2	2	1	2	2	2	2		1	2	2	2	2	2		1	1
878	14	1	2	75	2	1	1	2	2	4	2	2	2	2	2	2	3	0															2		2	2	1	2	2		2	2	2	1	2	2		1	2
879	15	1	1	64	2	2	2	3	3	5	1	1	2	2	3	1	1	1	2	2	2	2	2	2	2	2	1	2	2	2	2	2	2	1	1	2	2	2	2		1	2	2	2	2	2		1	2
880	16	1	2	70	2	2	2	3	3	3	1	1	2	2	2	2	3	0															2		2	2	1	2	2		2	1	2	2	2	2		1	1
881	17	1	2	61	2	2	1	3	3	5	1	2	2	2	3	3	1	0															2		1	2	2	2	2		1	2	2	2	2	2		1	1
882	18	1	2	62	1	2	2	3	2	3	1	2	1	2	1	1	1	0															2		2	2	2	2	2		2	2	2	2	2	1		1	2
883	19	1	2	80	2	5	3	3	3	5	1	2	2	2	2	2	3	0															2		1	2	2	2	2		1	2	2	2	2	2		1	2
884	20	1	2	61	2	1	1	3	3	1	1	1	2	2	1	3	1	2	1	2	2	2	2	2	1	2	1	1	2	2	2	2	2	1	2	2	1	2	2		2	1	2	1	2	2		1	2
885	21	2	2	62	2	2	2	2	3	5	1	2	2	2	1	3	3	0															2		2	2	2	1	2		1	2	2	2	2	2		1	2
886	22	2	1	62	2	5	2	4	3	3	1	2	2	1	1	3	1	0															2		2	2	2	1	2		1	2	2	2	2	2		1	2
887	23	2	2	65	1	2	2	3	2	2	2	2	2	1	3	1	3	1	2	2	2	2	2	2	2	2	2	2	1	2	2	2	2	2	2	1	2	2	2		2	1	2	2	2	2		1	1
888	24	2	2	67	2	2	2	3	3	4	2	1	2	2	1	1	1	0															2		2	2	1	2	2		2	1	2	2	2	2		1	2
889	25	2	2	77	2	2	1	7	1	2	2	2	2	1	2	2	2	2	1	1	1	2	2	2	2	2	2	2	2	2	2	2	2	1	1	2	2	2	2		1	2	2	2	2	2		1	2
890	26	2	2	74	2	5	3	1	3	4	1	1	2	2	1	1	1	1	2	2	2	2	2	2	2	1	2	2	2	2	2	2	2	2	2	2	1	2	2		2	1	2	2	2	2		1	2
891	27	2	2	68	2	5	1	3	3	2	2	2	2	2	1	1	2	2	1	2	2	2	2	2	2	2	2	2	1	2	2	2	2	2	2	2	1	2	2		2	2	1	2	2	2		1	2
892	28	2	2	61	1	2	2	5	2	3	2	2	2	2	1	2	1	0															2		2	2	2	1	2		1	2	2	2	2	2		1	1
893	1	1	2	75	2	5	1	3	3	3	1	2	2	1	2	1	1	2	1	2	2	2	2	2	2	2	1	2	2	2	2	2	2	1	2	2	1	2	2		2	1	2	2	2	2		1	2
894	2	1	1	63	1	2	2	4	2	5	1	3	2	1	2	1	2	0															2		1	2	2	2	2		1	2	2	2	2	2		1	1
895	3	1	2	80	1	2	1	2	2	3	1	1	2	1	3	1	3	0															2		2	2	1	2	2		2	1	2	2	2	2		1	1
896	4	1	2	61	1	2	2	3	4		1	1	2	2	3	1	1	0															2		1	2	2	2	2		1	2	2	2	2	2		1	2
897	5	1	2	83	2	5	2	3	3	2	1	1	2	2	3	1	1	0															2		2	2	2	1	2		1	2	2	2	2	2		1	2
898	6	1	2	71	2	5	2	2	3	4	1	1	2	1	2	2	1	2	1	2	2	2	2	2	2	1	2	2	2	1	2	2	2	1	2	2	1	2	2		2	1	2	2	2	2		1	2
899	7	1	2	88	2	2	2	4	3	3	1	2	2	2	3	1	3	0															2		2	2	2	1	2		2	2	1	2	2	2		1	2
900	9	1	2	84	2	5	2	3	3	3	1	2	2	2	2	1	1	2	1	2	2	2	2	2	2	2	1	2	2	2	2	2	2	1	1	2	2	2	2		1	2	2	2	2	2		1	2
901	10	1	2	78	2	5	1	2	3	5	1	2	2	3	1	1	1	2	1	2	2	2	2	2	2	2	1	2	2	2	2	2	2	1	2	2	1	2	2		2	1	2	2	2	2		1	2
902	11	1	2	61	2	2	1	3	2	4	1	2	2	1	1	2	1	2	2	2	2	2	2	2	2	2	2	2	2	2	1	1	2	1	2	2	1	2	2		2	1	2	2	2	2		2
903	12	1	2	73	1	2	1	6	2	4	1	2	2	2	2	2	1	1	1	2	2	2	2	2	2	2	2	2	2	2	2	2	2	2	1	2	2	2	2		1	2	2	2	2	2		1	1
904	13	1	2	66	2	2	3	7	1	1	1	3	2	2	3	3	1	0															2		1	2	2	2	2		1	2	2	2	2	2		1	1
905	14	1	2	68	2	2	1	3	2	5	2	2	2	2	3	3	1	2	1	1	2	2	2	2	2	2	1	1	2	1	2	2	2	1	2	2	1	2	2		2	2	2	1	2	2		1	2
906	15	1	1	70	2	5	1	4	3	3	1	2	2	2	1	1	1	2	2	2	2	2	2	2	2	2	1	2	1	2	2	2	2	1	1	2	2	2	2		1	2	2	2	2	2		1	2
907	16	1	2	61	2	5	1	3	3	1	1	1	1	1	2	3	1	1	2	2	2	2	2	2	2	2	1	2	2	2	2	2	2	2	2	2	1	2	2		2	1	2	2	2	2		1	2
908	17	1	2	73	1	2	2	5	3	3	2	2	2	1	3	1	3	2	1	1	1	1	2	1	1	2	2	2	2	2	2	2	2	1	2	2	2	1	2		1	2	2	2	2	2		1	2
909	18	1	2	64	2	2	1	2	3	3	1	1	2	2	3	3	1	1	2	2	2	1	2	2	2	2	2	2	2	2	2	2	2	1	2	2	2	1	2		1	2	2	2	2	2		1	1
910	19	1	2	69	1	2	3	4	2	5	1	2	3	1	3	3	1	0															2		2	1	2	2	2		2	1	2	2	2	2		1	1
911	20	1	2	60	2	5	1	3	2	2	1	1	1	1	1	2	1	1	2	2	2	1	2	2	2	2	2	2	2	2	2	2	2	2	2	2	1	2	2		1	2	2	2	2	2		1	2
912	21	2	2	61	2	5	2	3	3	3	1	2	2	1	1	3	1	2	1	2	2	2	2	2	2	1	2	2	2	2	2	2	2	2	2	2	2	2	1		2	2	2	2	1	2		1	2
913	22	2	1	76	2	5	2	1	3	3	1	2	2	1	3	3	3	2	1	2	2	1	2	2	2	2	2	2	2	2	2	2	2	1	2	2	2	1	2		1	2	2	2	2	2		1	2
914	23	2	2	67	1	2	1	3	2	5	1	2	2	1	1	3	2	2	1	2	2	2	2	2	2	2	1	2	2	2	2	2	2	2	2	2	1	2	2		2	2	1	2	2	2		1	1
915	24	2	2	67	1	2	2	1	2	3	2	1	1	1	2	3	1	0															2		2	2	1	2	2		2	1	2	2	2	2		1	1
916	25	2	1	75	2	5	2	3	3	3	1	2	2	2	2	2	2	2	1	2	2	2	2	2	2	2	1	2	2	2	2	2	2	1	2	2	2	1	2		1	2	2	2	2	2		1	2
917	26	2	2	60	1	2	3	2	3	4	1	1	2	2	1	1	1	0															2		1	2	2	2	2		1	2	2	2	2	2		1	2
918	27	2	2	90	2	5	1	3	3	4	2	2	2	1	3	3	3	2	1	1	2	1	2	2	1	2	1	1	2	1	2	2	2	1	2	2	1	2	2		2	2	1	2	2	2		1	2
919	28	2	2	77	1	2	2	2	2	4	2	1	2	2	2	2	1	2	1	2	2	2	2	2	2	1	2	2	2	2	2	2	2	2	2	2	2	1	2		1	2	2	2	2	2		1	1
920	1	1	2	68	1	2	2	7	3	5	1	3	3	3	2	3	1	1	2	2	2	2	2	2	2	2	2	2	2	1	2	2	2	2	2	2	1	2	2		2	1	2	2	2	2		1	1
921	2	1	1	68	2	1	3	3	2	5	1	2	2	2	1	1	1	0															2		2	1	2	2	2		1	2	2	2	2	2		1	2
922	3	1	2	65	1	2	2	3	2	2	1	1	2	2	1	1	1	0															2		2	2	2	1	2		1	2	2	2	2	2		1	1
923	4	1	2	60	1	2	1	3	2		1	2	2	1	1	1	1	0															2		2	2	1	2	2		2	1	2	2	2	2		1	2
924	5	1	2	70	1	5	2	5	3	3	1	2	2	1	1	3	1	0															2		2	2	2	1	2		1	2	2	2	2	2		1	2
925	6	1	2	62	1	2	1	2	2	5	1	1	2	2	2	3	1	2	1	2	2	2	2	2	2	1	1	2	2	1	2	2	2	1	2	2	1	2	2		2	1	2	2	2	2		1	2
926	7	1	2	77	2	5	2	2	3	3	1	2	2	2	1	3	1	0															2		2	2	2	1	2		2	2	1	2	2	2		1	2
927	9	1	2	62	2	1	2	6	2	5	1	2	2	2	1	1	1	0															2		1	2	2	2	2		1	2	2	2	2	2		1	2
928	10	1	2	82	2	5	3	2	3	2	1	1	2	2	3	3	3	2	1	2	2	2	2	2	2	2	2	1	2	2	1	2	2	2	2	2	1	2	2		2	1	2	2	2	2		1	2
929	11	1	2	78	2	5	1	1	3	3	1	1	2	1	1	3	1	2	1	2	2	2	2	2	2	2	2	2	2	2	1	2	2	2	2	2	1	2	2		2	1	2	2	2	2		1	2
930	12	1	2	73	2	2	2	6	3	4	1	2	2	2	1	2	1	1	1	2	2	2	2	2	2	2	2	2	2	2	2	2	2	2	1	2	2	2	2		1	2	2	2	2	2		1	1
931	13	1	2	66	2	5	1	3	2	2	1	3	2	1	3	2	1	2	1	2	2	1	2	1	2	2	2	2	2	2	2	2	2	1	1	2	2	2	2		1	2	2	2	2	2		1	2
932	14	1	2	60	2	2	1	3	2	2	1	2	2	2	1	2	1	0															2		2	2	1	2	2		2	2	2	1	2	2		1	2
933	15	1	1	67	1	5	3	3	3	3	1	2	2	2	1	1	1	2	1	2	2	2	2	2	1	2	1	2	2	2	2	2	2	1	1	2	2	2	2		1	2	2	2	2	2		1	2
934	16	1	2	78	1	5	3	3	3	2	1	1	2	2	3	3	1	2	1	2	2	2	2	1	2	2	2	1	2	2	2	2	2	1	2	2	1	2	2		1	2	2	2	2	2		1	2
935	17	1	2	65	1	2	2	4	2	3	1	2	2	1	3	3	3	0															2		2	2	1	2	2		2	1	2	2	2	2		1	2
936	18	1	2	63	2	3	1	3	3	2	1	1	2	1	1	1	1	2	1	2	2	2	2	2	2	2	2	2	2	2	2	2	1	1	2	2	1	2	2		2	1	2	2	2	2		1	2
937	19	1	2	62	2	1	1	3	2	3	1	2	2	1	1	1	1	0															2		2	1	2	2	2		2	1	2	2	2	2		1	2
938	20	1	2	63	2	1	1	3	2	3	1	1	2	1	3	3	1	2	1	2	2	2	1	1	2	2	2	2	2	2	2	2	2	1	2	2	2	1	2		1	2	2	2	2	2		1	2
939	21	2	2	63	2	5	3	2	3	3	1	1	2	2	1	3	3	1	1	2	2	2	2	2	2	2	2	2	2	2	2	2	2	1	2	2	2	1	2		1	2	2	2	2	2		1	2
940	22	2	1	76	2	5	1	3	2	3	2	2	2	2	3	3	1	1	1	2	2	2	2	2	2	2	2	2	2	2	2	2	2	1	2	2	2	1	2		1	2	2	2	2	2		1	2
941	23	2	2	70	2	1	3	3	3	4	2	2	2	1	2	1	1	1	2	2	2	2	2	2	2	1	2	2	2	2	2	2	2	1	2	2	1	2	2		2	2	1	2	2	2		1	2
942	24	2	2	63	1	2	2	1	2	2	2	2	2	2	1	1	1	0															2		2	2	1	2	2		2	1	2	2	2	2		1	1
943	25	2	2	62	2	2	2	3	2	5	3	2	2	1	3	1	1	2	1	2	1	2	2	2	2	2	2	2	2	2	2	2	1	1	2	2	1	1	2		1	2	2	2	2	2		1	2
944	26	2	2	64	2	5	1	1	3	3	2	2	2	1	1	2	1	1	1	2	2	2	2	2	2	2	2	2	2	2	2	2	2	2	2	2	1	2	2		2	1	2	2	2	2		1	2
945	27	2	2	65	2	5	1	3	4	2	2	2	2	2	1	1	2	0															2		2	2	1	2	2		2	2	1	2	2	2		1	2
946	28	2	2	74	1	5	2	3	3	4	2	1	1	2	1	1	1	1	1	2	2	2	2	2	2	2	2	2	2	2	2	2	2	2	2	2	1	2	2		2	1	2	2	2	2		1	2
947	1	1	2	70	1	5	1	4	3	1	1	2	2	1	1	2	1	0															2		1	2	2	2	2		1	2	2	2	2	2		1	2
948	2	1	1	85	2	1	1	3	3	2	1	2	2	2	1	2	1	0															2		2	1	2	2	2		1	2	2	2	2	2		1	2
949	3	1	2	61	2	2	2	2	2	3	1	2	2	1	2	1	1	2	1	1	2	2	2	2	2	2	1	2	2	2	2	2	2	1	2	2	1	2	2		2	1	2	2	2	2		1	2
950	4	1	2	80	2	5	2	2	2		1	1	2	1	3	3	3	0															2		2	2	1	2	2		2	1	2	2	2	2		1	2
951	5	1	2	78	2	2	2	2	3	3	1	2	2	2	1	4	1	1	1	2	2	2	2	2	2	2	2	2	2	2	2	2	2	1	2	2	1	2	2		2	1	2	2	2	2		1	2
952	6	1	2	71	2	5	1	2	3	4	1	2	2	1	3	3	1	2	2	2	2	2	2	2	2	2	2	2	2	1	2	2	1	1	2	2	1	2	2		2	1	2	2	2	2		1	2
953	7	1	2	80	2	5	2	2	3	2	1	1	2	2	1	2	1	0															2		2	2	2	1	2		2	2	1	2	2	2		1	2
954	9	1	2	78	1	2	1	1	3	3	1	2	2	1	1	2	1	1	1	2	2	2	2	2	2	2	2	2	2	2	2	2	2	1	2	2	1	2	2		2	2	1	2	2	2		1	2
955	10	1	2	60	2	2	2	2	3	5	1	2	2	3	2	2	2	2	1	1	2	2	2	2	2	2	2	2	2	2	2	2	2	1	1	2	2	2	2		1	2	2	2	2	2		1	2
956	11	1	2	63	2	2	1	4	3	3	1	1	2	2	1	1	1	2	1	2	2	1	2	2	2	1	2	2	1	2	1	1	2	2	1	2	2	2	2		1	2	2	2	2	2		1	2
957	12	1	2	73	2	5	1	6	2	3	1	2	2	2	2	2	1	2	1	2	2	2	2	2	2	2	2	2	1	2	2	2	2	1	1	2	2	2	2		1	2	2	2	2	2		1	2
958	13	1	2	67	1	3	2	1	1	2	1	1	2	2	2	3	1	1	2	2	2	2	2	2	2	2	2	2	2	2	2	2	1	2	1	2	2	2	2		1	2	2	2	2	2		1	2
959	14	1	2	66	1	2	1	3	2	3	2	2	2	2	1	1	1	0															2		1	2	2	2	2		1	2	2	2	2	2		1	1
960	15	1	1	69	2	5	3	4	3	4	1	2	2	2	1	3	1	0															2		1	2	2	2	2		1	2	2	2	2	2		1	2
961	16	1	2	61	2	2	2	4	3	4	1	2	2	2	2	3	1	1	2	2	2	2	2	2	2	2	2	2	1	2	2	2	2	2	2	2	1	2	2		2	2	1	2	2	2		1	2
962	17	1	2	70	1	2	1	5	3	2	1	3	3	1	3	1	1	0															2		2	1	2	2	2		1	2	2	2	2	2		1	1
963	18	1	2	62	2	5	2	3	3	3	1	2	2	1	2	3	2	2	2	1	2	1	2	2	2	2	2	2	2	2	2	2	2	1	1	2	1	2	2		1	2	2	1	2	2		1	2
964	19	1	2	65	2	2	2	3	3	3	1	2	2	2	2	1	1	0															2		1	2	2	2	2		1	2	2	2	2	2		1	2
965	20	1	2	75	1	2	1	2	3	3	1	1	3	2	1	3	1	1	1	2	2	2	2	2	2	2	2	2	2	2	2	2	2	2	2	2	1	2	2		2	1	2	1	2	2		1	1
966	21	2	2	65	1	2	2	4	3	3	1	1	2	2	1	1	1	1	2	2	2	2	2	2	1	2	2	2	2	2	2	2	2	1	2	2	2	1	2		1	2	2	2	2	2		1	2
967	22	2	1	68	1	2	1	3	2	1	1	3	2	2	3	3	1	2	2	2	2	2	1	1	2	2	2	2	2	2	2	2	2	1	2	2	2	1	2		1	2	2	2	2	2		1	1
968	23	2	2	73	1	2	2	3	2	3	2	1	2	1	1	2	3	1	1	2	2	2	2	2	2	2	2	2	2	2	2	2	2	1	2	2	2	2	2	1	2	2	2	2	2	2	1	1	2
969	24	2	2	65	2	2	2	1	3	3	2	2	2	2	3	1	1	1	1	2	2	2	2	2	2	2	2	2	2	2	2	2	2	1	2	2	2	1	2		2	2	1	2	2	2		1	1
970	25	2	2	60	1	5	2	4	3	3	3	2	2	1	1	1	1	2	1	1	2	2	2	2	2	2	2	2	2	2	2	2	1	1	2	2	2	1	2		1	2	2	2	2	2		1	2
971	26	2	2	60	2	2	3	3	3	5	2	2	2	2	1	1	1	0															2		2	2	2	1	2		1	2	2	2	2	2		1	1
972	27	2	2	72	2	2	1	3	3	4	2	2	2	2	1	2	1	1	1	2	2	2	2	2	2	2	2	2	2	2	2	2	2	1	2	2	1	2	2		2	2	1	2	2	2		1	2
973	28	2	1	63	1	2	1	4	2	3	2	2	2	1	3	2	1	2	2	2	1	1	2	2	1	2	2	2	2	2	2	2	2	1	1	2	2	2	2		1	2	2	2	2	2		1	2
974	1	1	1	63	1	2	1	8	3	2	1	2	3	1	1	1	1	0															2		1	2	2	2	2		1	2	2	2	2	2		1	1
975	2	1	1	63	2	2	1	4	3	5	1	2	2	2	1	1	1	0															2		1	2	2	2	2		1	2	2	2	2	2		1	2
976	3	1	1	84	2	5	2	2	3	3	1	2	2	2	1	1	1	0															2		2	2	2	1	2		1	2	2	2	2	2		1	2
977	4	1	1	73	2	2	2	2	3	3	1	2	2	2	3	3	1	0															2		2	2	2	1	2		2	1	2	2	2	2		1	2
978	5	1	1	62	1	2	2	5	3	3	1	1	1	2	1	1	1	0															2		1	2	2	2	2		1	2	2	2	2	2		1	2
979	6	1	1	65	2	5	1	2	3	4	1	2	2	1	3	1	1	0															2		2	2	2	1	2		1	2	2	2	2	2		1	2
980	7	1	1	83	1	2	2	7	1	2	1	1	2	1	3	3	1	2	2	2	2	2	2	2	2	2	1	1	2	1	2	2	2	1	2	2	2	1	2		2	2	1	2	2	2		1	2
981	9	1	1	65	1	2	2	8	3	3	1	3	2	2	2	3	3	1	2	2	2	2	2	2	2	1	2	2	2	2	2	2	2	1	2	1	2	2	2		1	2	2	2	2	2		1	1
982	10	1	1	63	2	2	1	2	3	3	1	2	2	1	3	3	3	2	1	2	2	1	2	2	2	1	1	1	2	2	2	2	2	1	1	2	2	2	2		1	2	2	2	2	2		1	2
983	11	1	1	60	2	2	1	8	2	5	1	2	2	2	2	1	1	2	1	2	2	2	2	2	2	1	2	2	2	2	2	2	2	1	1	2	2	2	2		1	2	2	2	2	2		1	2
984	12	1	1	67	1	2	1	5	3	5	1	2	2	2	1	1	1	0															2		2	2	2	1	2		1	2	2	2	2	2		1	1
985	13	1	1	71	2	5	1	3	4	2	1	2	2	2	1	1	1	0															2		2	2	2	1	2		1	2	2	2	2	2		1	2
986	14	1	1	70	1	2	1	5	1	2	3	2	2	2	1	1	1	2	1	2	2	2	2	2	2	1	2	2	2	2	2	2	2	2	2	2	2	2	2		2	2	2	2	2	2	1	2
987	15	1	2	64	2	5	1	3	3	2	1	2	2	1	2	1	1	0															2		2	1	2	2	2		2	2	1	2	2	2		1	2
988	16	1	1	69	1	5	2	8	3	5	1	2	2	2	2	3	1	0															2		2	2	2	1	2		1	2	2	2	2	2		1	2
989	17	1	1	67	1	2	1	7	3	5	1	2	2	2	2	3	1	2	2	2	2	2	2	2	2	2	2	2	2	1	2	2	1	2	1	2	2	2	2		1	2	2	2	2	2		1	2
990	18	1	1	83	1	2	1	5	3	5	1	1	1	1	1	2	1	0															2		1	2	2	2	2		1	1	2	2	2	2		1	1
991	19	1	1	72	2	5	1	3	3	2	1	1	2	1	3	1	1	2	2	2	1	1	2	2	2	2	2	2	2	2	2	2	2	2	1	2	2	2	2		1	2	2	2	2	2		1	2
992	20	1	1	64	2	2	2	3	3	4	1	2	2	1	1	3	1	0															2		2	2	2	1	2		1	2	2	2	2	2		1	2
993	21	2	1	65	2	2	2	3	3	5	1	2	2	1	2	3	1	2	1	1	2	2	2	2	2	1	2	2	2	2	2	2	2	1	2	2	2	1	2		1	2	2	2	2	2		1	2
994	22	2	2	60	2	2	1	3	2	3	2	2	2	1	3	3	1	0															2		2	2	1	2	2		2	1	2	2	2	2		1	2
995	23	2	1	70	2	2	2	3	3	3	3	2	2	2	3	3	1	1	1	2	2	2	2	2	2	2	2	2	2	2	2	2	2	2	2	2	2	1	2		1	2	2	2	2	2		2
996	24	2	1	67	2	2	2	1	3	2	2	2	2	2	1	1	1	0															2		2	2	2	1	2		1	2	2	2	2	2		1	2
997	25	2	1	70	2	1	3	4	2	2	1	2	2	2	2	1	1	1	1	2	2	2	2	2	2	2	2	2	2	2	2	2	2	2	2	1	2	2	2		1	2	2	2	2	2		1	2
998	26	2	1	63	2	1	3	9	3	5	2	2	2	2	1	1	1	1	1	2	2	2	2	2	2	2	2	2	2	2	2	2	2	2	1	2	2	2	2		1	2	2	2	2	2		1	2
999	27	2	1	73	1	2	3	3	4	3	3	1	2	2	1	1	3	0															2		2	2	2	1	2		1	2	2	2	2	2		1	2
1000	28	2	1	82	1	2	1	1	3	4	2	2	2	2	3	1	1	1	2	2	2	2	2	2	2	2	1	2	2	2	2	2	2	2	2	2	2	1	2		1	2	2	2	2	2		1	1
1001	1	1	1	74	2	5	2	4	2	2	1	2	2	2	3	2	1	2	2	2	2	2	2	1	2	2	2	1	2	2	2	2	2	2	2	2	2	1	2		1	2	2	2	2	2		1	2
1002	2	1	1	66	1	1	1	5	1	5	1	2	2	2	1	1	1	0															2		1	2	2	2	2		1	2	2	2	2	2		1	2
1003	3	1	1	69	2	1	3	3	3	3	1	1	2	1	3	3	1	1	2	2	2	1	2	2	2	2	2	2	2	2	2	2	2	1	2	2	2	1	2		1	2	2	2	2	2		1	2
1004	4	1	1	75	2	5	1	1	3	4	1	1	2	2	1	2	1	0															2		2	2	2	2	2	1	2	2	2	2	2	1		1	2
1005	5	1	1	61	1	2	2	8	3	5	1	2	2	1	1	1	1	0															2		1	2	2	2	2		1	2	2	2	2	2		1	2
1006	6	1	1	63	2	5	1	2	3	5	1	2	2	2	1	3	1	2	1	2	2	2	2	2	2	1	2	2	2	2	2	2	2	1	1	2	2	2	2		1	2	2	2	2	2		1	2
1007	7	1	1	61	2	2	2	3	3	5	1	2	2	2	3	1	3	1	2	2	2	2	2	2	2	1	2	2	2	2	2	2	2	2	2	2	2	1	2		1	2	2	2	2	2		1	2
1008	9	1	1	63	1	2	2	4	2	3	1	3	2	2	2	3	2	0															2		2	2	2	1	2		1	2	2	2	2	2		1	1
1009	10	1	1	61	2	3	1	3	2	2	1	2	2	1	3	2	1	1	1	2	2	2	2	2	2	2	2	2	2	2	2	2	2	2	1	2	2	2	2		1	2	2	2	2	2		2
1010	11	1	1	71	2	5	2	5	3	3	1	2	2	2	2	2	1	0															2		1	2	2	2	2		1	2	2	2	2	2		1	2
1011	12	1	1	79	1	2	1	5	3	3	1	1	2	2	1	3	3	1	1	2	2	2	2	2	2	2	2	2	2	2	2	2	2	2	2	2	2	1	2		1	2	2	2	2	2		1	2
1012	13	1	1	76	1	5	2	5	1	2	1	3	3	3	3	3	1	2	2	1	2	2	2	2	1	1	2	2	1	1	2	2	2	2	2	2	2	1	1		1	2	2	2	2	2		1	2
1013	14	1	1	76	2	5	1	3	2	2	1	2	2	2	2	2	2	2	2	2	2	1	2	2	2	2	2	2	1	2	2	2	2	1	2	1	2	2	2		1	2	2	2	2	2		1	2
1014	15	1	2	65	2	2	1	3	3	3	1	1	2	1	3	2	2	1	1	2	2	2	2	2	2	2	2	2	2	2	2	2	2	2	2	2	1	2	2		2	2	1	2	2	2		1	2
1015	16	1	1	64	1	4	1	5	3	5	1	1	2	1	1	1	1	0															2		2	2	2	1	2		1	2	2	2	2	2		1	2
1016	17	1	1	65	2	5	1	4	3	1	1	2	2	2	3	3	2	2	1	1	2	2	2	2	2	2	2	2	2	2	2	2	1	1	2	2	2	1	2		1	2	2	2	2	2		2
1017	18	1	1	65	2	5	1	3	3	3	1	2	2	2	1	1	1	0															2		2	2	2	1	2		1	2	2	2	2	2		1	2
1018	19	1	1	65	2	2	1	3	3	3	1	2	2	2	2	3	1	0															2		2	1	2	2	2		1	2	2	2	2	2		1	2
1019	20	1	1	62	2	5	2	3	3	5	1	2	2	2	2	1	1	0															2		2	2	2	1	2		2	1	2	2	2	2		1	2
1020	21	2	1	69	2	2	2	3	3	5	3	2	2	1	1	1	1	1	2	2	2	2	2	2	2	1	2	2	2	2	2	2	2	2	2	2	2	1	2		1	2	2	2	2	2		1	2
1021	22	2	2	82	2	5	2	1	3	4	2	2	2	2	1	1	3	0															2		2	2	1	2	2		2	1	2	2	2	2		1	2
1022	23	2	1	75	2	5	1	2	3	1	2	2	2	2	1	3	1	0															2		2	2	2	1	2		1	2	2	2	2	2		1	2
1023	24	2	1	70	2	2	2	3	3	3	2	2	2	2	2	1	1	0															2		2	2	2	1	2		1	2	2	2	2	2		1	2
1024	25	2	1	65	1	2	2	3	3	5	2	2	2	1	2	2	1	1	2	1	2	2	2	2	2	2	2	2	2	2	2	2	2	1	2	1	2	2	2		2	2	1	2	2	2		1	2
1025	26	2	1	78	2	2	2	1	3	4	2	2	2	2	1	1	1	0															2		1	2	2	2	2		1	2	2	2	2	2		1	2
1026	27	2	1	86	1	5	2	3	3	5	2	3	3	2	2	1	1	2	1	2	1	1	1	2	2	2	2	2	2	2	1	2	1	1	1	2	2	2	2		1	2	2	2	2	2		1	2
1027	28	2	1	76	2	5	3	7	3	2	2	2	2	2	3	2	1	2	1	2	2	1	2	2	2	2	1	2	2	2	2	2	2	1	2	2	2	1	2		1	2	2	2	2	2		1	2
1028	1	1	1	67	2	2	1	4	3	2	1	2	2	2	3	3	3	0															2		2	2	2	1	2		1	2	2	2	2	2		1	1
1029	2	1	1	63	2	1	1	5	2	4	1	2	2	2	1	1	1	0															2		1	2	2	2	2		1	2	2	2	2	2		1	2
1030	3	1	1	63	2	2	2	2	3	3	1	1	2	1	3	3	1	1	2	2	1	2	2	2	2	2	2	2	2	2	2	2	2	1	2	2	2	1	2		1	2	2	2	2	2		1	2
1031	4	1	1	77	1	2	2	4	3	3	1	2	2	2	1	3	1	1	1	2	2	2	2	2	2	2	2	2	2	2	2	2	2	1	2	2	2	2	2	1	1	2	2	2	2	2		1	1
1032	5	1	1	75	2	2	2	3	3	5	1	1	2	1	1	1	1	2	2	2	2	2	2	2	2	2	1	2	1	2	2	2	2	2	1	2	2	2	2		1	2	2	2	2	2		1	2
1033	6	1	1	71	2	5	2	2	3	5	1	1	2	2	2	1	2	2	2	2	2	2	2	2	2	2	2	1	2	1	2	2	2	2	2	2	2	1	2		1	2	2	2	2	2		1	2
1034	7	1	1	72	1	2	2	2	2	4	1	1	2	1	1	3	1	2	2	1	2	2	2	2	2	2	2	2	2	1	2	2	2	1	2	2	2	1	2		2	2	1	2	2	2		1	1
1035	9	1	1	60	2	5	2	4	2	4	1	2	2	2	3	3	3	2	1	1	2	1	2	1	1	1	2	2	1	1	2	2	2	1	2	2	2	1	2		1	2	2	2	2	2		1	2
1036	10	1	1	65	2	5	2	2	3	5	1	1	2	1	1	3	1	0															2		1	2	2	2	2		1	2	2	2	2	2		1	2
1037	11	1	1	67	2	2	1	5	3	5	1	2	2	2	3	3	1	2	1	1	2	2	2	2	2	1	2	2	2	1	2	2	2	1	2	2	2	2	2	1	2	2	1	2	2	2		1	2
1038	12	1	1	66	1	2	3	5	3	4	1	1	2	1	1	1	1	0															2		2	2	2	1	2		1	2	2	2	2	2		1	2
1039	13	1	1	70	2	5	1	3	3	2	1	2	2	2	1	2	1	2	1	2	2	2	2	2	2	2	2	2	2	2	1	2	2	2	2	2	2	1	2		1	2	2	2	2	2		1	2
1040	14	1	1	79	1	5	2	4	3	4	1	2	2	2	2	2	2	1	2	2	2	2	2	2	2	2	1	2	2	2	2	2	2	1	2	1	2	2	2		1	2	2	2	2	2		1	2
1041	15	1	2	75	2	2	2	2	3	4	1	2	2	2	1	1	1	0															2		2	2	1	2	2		2	1	2	2	2	2		1	2
1042	16	1	1	71	2	5	2	2	3	4	1	3	2	2	1	3	1	0															2		2	2	2	1	2		1	2	2	2	2	2		1	2
1043	17	1	1	65	2	5	1	3	3	2	1	1	2	1	1	1	1	1	1	2	2	2	2	2	2	2	2	2	2	2	2	2	2	1	1	2	2	2	2		1	2	2	2	2	2		1	1
1044	18	1	1	63	2	2	1	3	3	3	1	2	2	2	3	3	1	1	2	2	2	2	2	2	2	1	2	2	2	2	2	2	2	1	2	2	2	1	2		1	2	2	2	2	2		1	1
1045	19	1	1	82	2	5	2	3	3	3	1	2	2	1	3	3	1	0															2		2	2	1	2	2		2	2	1	2	2	2		2
1046	20	1	1	63	2	5	3	3	3	5	1	3	2	3	3	3	1	2	1	2	2	1	2	2	2	2	2	2	1	2	2	2	2	2	1	2	2	2	2		1	2	2	2	2	2		1	2
1047	21	2	1	80	2	5	2	1	3	4	1	2	2	2	1	1	1	1	1	2	2	2	2	2	2	2	2	2	2	2	2	2	2	1	2	2	2	1	2		1	2	2	2	2	2		1	2
1048	22	2	2	82	2	5	2	1	3	2	2	2	2	1	2	2	1	0															2		2	2	1	2	2		2	1	2	2	2	2		1	2
1049	23	2	1	69	1	2	2	5	2	4	2	2	2	1	2	2	1	0															2		2	2	2	2	2	1	2	2	2	2	2	2	1	1	1
1050	24	2	1	72	2	2	1	4	3	3	1	2	2	2	2	1	1	0															2		2	2	2	1	2		1	2	2	2	2	2		1	2
1051	25	2	1	74	1	2	1	5	3	3	2	3	2	3	3	1	3	2	1	2	2	2	2	2	2	2	1	2	2	2	2	2	2	1	2	2	2	1	2		1	2	2	2	2	2		1	2
1052	26	2	1	73	2	1	3	4	4	3	2	2	2	2	1	2	1	0															2		1	2	2	2	2		1	2	2	2	2	2		1	2
1053	27	2	1	71	1	2	3	1	4	3	3	1	1	1	1	1	1	0															2		1	2	2	2	2		1	2	2	2	2	2		1	2
1054	28	2	1	84	1	2	2	7	1	2	2	2	2	1	2	3	1	2	1	2	2	2	2	2	2	2	1	2	2	2	2	2	2	2	2	2	2	1	2		1	2	2	2	2	2		1	2
1055	1	1	1	61	2	3	1	4	2	2	1	1	2	1	2	2	1	2	1	2	2	2	2	2	2	2	1	2	2	2	2	2	2	1	2	2	2	1	2		1	2	2	2	2	2		1	2
1056	2	1	1	62	1	2	1	5	3	5	1	3	2	1	1	1	1	0															2		1	2	2	2	2		1	2	2	2	2	2		1	1
1057	3	1	2	80	2	5	3	2	3	2	1	1	2	1	3	3	1	2	1	2	2	2	2	2	1	2	2	2	2	2	2	2	2	2	2	2	1	2	2		2	2	1	2	2	2		1	2
1058	4	1	1	70	2	5	2	3	3	5	1	2	2	2	2	1	1	2	1	2	2	2	2	2	2	1	2	2	2	2	2	2	2	1	2	2	2	1	2		1	2	2	2	2	2		1	2
1059	5	1	1	83	1	2	2	2	3	2	1	2	2	2	1	3	3	2	2	2	2	2	2	2	2	2	1	1	2	2	2	2	2	2	1	2	2	2	2		1	2	2	2	2	2		1	2
1060	6	1	1	63	2	2	2	8	2	5	1	2	2	1	1	1	1	2	1	2	2	2	2	2	2	2	2	2	2	2	2	2	1	1	2	2	2	2	1		2	2	2	2	1	2		1	2
1061	7	1	1	65	1	2	1	9	3	3	1	2	2	2	1	3	1	2	1	1	2	2	2	2	2	1	1	2	2	2	2	2	2	1	2	2	2	1	2		1	2	2	2	2	2		1	1
1062	9	1	1	69	2	5	1	3	2	3	1	2	2	2	2	1	1	0															2		2	2	2	1	2		1	2	2	2	2	2		1	2
1063	10	1	1	63	2	2	1	2	2	3	1	2	2	2	2	1	1	1	1	2	2	2	2	2	2	2	2	2	2	2	2	2	2	1	2	2	2	1	2		1	2	2	2	2	2		1	1
1064	11	1	1	76	2	5	1	3	3	5	1	2	2	2	2	1	1	1	1	2	2	2	2	2	2	2	2	2	2	2	2	2	2	1	2	2	2	1	2		2	2	1	2	2	2		1	2
1065	12	1	1	67	1	2	1	5	3	5	1	3	2	2	1	1	1	0															2		2	2	1	2	2		2	2	1	2	2	2		1	2
1066	13	1	1	65	1	5	2	4	4	5	3	2	2	2	1	1	1	0															2		2	2	2	1	2		1	2	2	2	2	2		1	2
1067	14	1	1	68	2	2	2	3	3	2	1	2	2	2	3	2	2	1	1	2	2	2	2	2	2	2	2	2	2	2	2	2	2	1	2	1	2	2	2		1	2	2	2	2	2		1	2
1068	15	1	2	70	2	5	2	3	3	3	1	1	2	2	3	3	2	2	1	2	2	2	2	2	2	2	2	2	2	1	2	2	2	1	2	2	1	2	2		2	1	2	2	2	2		1	2
1069	16	1	1	83	1	5	2	7	3	4	1	1	2	2	1	3	1	0															2		2	2	2	1	2		1	2	2	2	2	2		1	2
1070	17	1	1	65	2	2	1	2	3	4	1	2	2	1	1	2	1	0															2		1	2	2	2	2		1	2	2	2	2	2		1	2
1071	18	1	1	62	2	2	1	5	4	2	1	2	2	2	1	3	1	2	1	2	2	2	2	2	2	1	1	2	2	2	2	2	2	1	1	1	2	2	2		1	2	1	2	2	2		1	1
1072	19	1	1	65	2	5	1	3	3	2	1	3	2	3	2	3	2	2	1	1	2	1	2	2	1	2	2	2	2	2	1	1	2	1	2	1	2	2	2		2	2	1	2	2	2		1	2
1073	20	1	1	61	2	5	2	3	3	2	1	1	2	1	1	2	1	1	2	2	2	2	2	2	2	2	1	2	2	2	2	2	2	2	2	1	2	2	2		2	1	2	2	2	2		1	2
1074	21	2	1	76	1	2	2	3	3	3	1	2	2	1	1	2	1	0															2		1	2	2	2	2		1	2	2	2	2	2		1	2
1075	22	2	2	68	1	2	1	5	2	2	2	3	3	3	2	3	1	2	2	1	1	1	2	2	1	2	2	2	2	2	2	2	2	1	1	2	2	2	2		1	2	2	2	2	2		1	2
1076	23	2	1	68	2	3	1	2	3	3	2	1	2	1	3	3	1	0															2		2	2	2	1	2		1	2	2	2	2	2		1	2
1077	24	2	1	63	2	2	2	1	3	1	2	2	2	1	1	1	1	0															2		2	2	2	1	2		1	2	2	2	2	2		1	2
1078	25	2	1	61	2	5	1	1	3	3	3	2	2	2	3	1	1	0															2		2	1	2	2	2		1	2	2	2	2	2		1	2
1079	26	2	1	66	2	2	2	4	3	4	2	2	2	2	1	3	1	2	1	2	2	2	2	2	1	2	2	2	2	2	2	2	2	2	1	2	2	2	2		1	2	2	2	2	2		1	2
1080	27	2	1	73	1	5	1	5	2	5	2	2	2	1	1	1	1	0															2		1	2	2	2	2		1	2	2	2	2	2		1	2
1081	28	2	1	70	1	5	3	4	3	5	2	1	2	1	1	2	1	2	1	2	2	2	2	2	2	1	1	2	2	2	2	2	2	1	2	2	2	1	2		1	2	2	2	2	2		1	2
1082	1	1	1	69	1	2	3	5	2	5	1	1	3	1	2	2	2	0															2		2	2	2	1	2		1	2	2	2	2	2		1	2
1083	2	1	1	74	2	5	1	2	3	5	1	2	2	1	1	2	3	0															2		1	2	2	2	2		1	2	2	2	2	2		1	2
1084	3	1	1	65	2	5	1	2	3	5	1	2	2	2	1	1	1	0															2		2	2	2	1	2		1	2	2	2	2	2		1	2
1085	4	1	1	65	2	5	2	4	3	5	1	2	2	2	1	1	1	2	1	2	2	2	2	2	2	1	2	2	2	2	2	2	2	1	1	2	2	2	2		1	2	2	2	2	2		1	2
1086	5	1	1	66	2	2	2	2	3	3	1	2	2	2	2	2	1	2	1	1	2	2	2	2	2	2	1	1	2	2	2	2	2	1	2	2	2	2	2	1	1	2	2	2	2	2		1	2
1087	6	1	1	67	1	5	1	4	3	5	1	1	2	2	2	1	1	0															2		1	2	2	2	2		1	2	2	2	2	2		1	2
1088	7	1	1	84	2	5	1	7	1	2	1	2	2	1	1	1	1	1	1	2	2	2	2	2	2	2	2	2	2	2	2	2	2	1	2	2	2	1	2		2	2	1	2	2	2		1	2
1089	9	1	1	78	2	5	3	3	3	5	1	2	2	2	3	2	2	0															2		2	2	2	1	2		1	2	2	2	2	2		1	2
1090	10	1	1	61	2	2	2	3	3	4	1	2	2	2	1	1	1	1	1	2	2	2	2	2	2	2	2	2	2	2	2	2	2	1	2	2	2	1	2		2	2	1	2	2	2		1	2
1091	11	1	1	68	2	5	2	3	2	5	1	2	2	1	2	2	1	1	1	2	2	2	2	2	2	2	2	2	2	2	2	2	2	1	1	2	2	2	2		1	2	2	2	2	2		1	2
1092	12	1	1	82	1	2	2	2	3	4	1	3	2	2	1	2	2	0															2		2	2	2	1	2		1	2	2	2	2	2		1	2
1093	13	1	1	78	1	5	1	5	3	1	1	2	2	2	1	3	1	0															2		2	2	2	1	2		1	2	2	2	2	2		1	2
1094	14	1	1	78	2	5	1	2	3	3	1	3	2	1	2	1	3	2	1	2	2	1	2	2	1	2	1	2	2	2	2	2	2	2	2	1	2	2	2		1	2	2	2	2	2		1	2
1095	15	1	2	63	1	2	1	5	4	5	1	2	2	1	2	2	1	0															2		2	2	1	2	2		2	1	2	2	2	1		1	2
1096	16	1	1	69	1	2	1	5	2	4	1	1	2	1	1	1	1	0															2		2	2	2	1	2		1	2	2	2	2	2		1	1
1097	17	1	1	65	2	2	1	8	3	2	1	2	2	2	3	3	3	2	1	2	2	2	2	2	2	1	2	2	1	2	2	2	2	1	1	2	2	2	2		1	2	2	2	2	2		1	2
1098	18	1	1	72	1	2	1	3	4	3	1	2	2	2	1	2	1	0															2		2	1	2	2	2		1	2	2	2	2	2		1	1
1099	19	1	1	60	2	2	1	4	4	2	1	1	2	1	3	3	3	2	2	2	2	1	1	1	2	2	1	1	2	2	1	2	1	1	2	2	2	1	2		1	2	2	2	2	2		2
1100	20	1	1	76	1	2	1	4	3	3	1	3	2	1	2	1	1	2	1	1	2	2	2	2	2	2	2	2	2	2	2	2	2	2	1	2	2	2	2		1	2	2	2	2	2		1	1
1101	21	2	1	65	2	2	2	3	3	5	1	2	2	2	3	3	1	2	1	2	2	2	2	2	2	2	1	2	2	2	2	2	2	1	2	2	2	1	2		1	2	2	2	2	2		1	2
1102	22	2	2	68	2	5	2	3	3	2	1	2	2	2	1	3	1	0															2		2	2	1	2	2		2	1	2	2	2	2		1	2
1103	23	2	1	66	2	2	2	4	3	4	1	2	2	2	2	1	1	1	1	2	2	2	2	2	2	2	2	2	2	2	2	2	2	2	2	2	2	1	2		1	2	2	2	2	2		1	2
1104	24	2	1	66	1	2	2	3	2	3	2	1	2	1	1	2	1	0															2		2	2	2	1	2		1	2	2	2	2	2		1	2
1105	25	2	1	79	1	2	2	5	3	5	1	2	2	2	3	3	1	0															2		2	1	2	2	2		1	2	2	2	2	2		1	2
1106	26	2	1	61	2	1	3	4	3	4	2	2	2	2	3	3	1	0															2		1	2	2	2	2		1	2	2	2	2	2		1	2
1107	27	2	1	60	2	2	3	4	2	5	2	2	2	2	3	3	1	0															2		2	2	2	1	2		1	2	2	2	2	2		1	2
1108	28	2	1	86	1	2	1	8	3	5	2	2	2	2	3	2	1	2	1	2	2	1	2	2	2	2	2	2	2	2	2	2	2	2	2	2	2	1	2		1	2	2	2	2	2		1	2
1109	1	1	1	61	2	5	3	7	2	5	1	2	2	1	3	3	1	1	2	2	2	2	2	1	2	2	2	2	2	2	2	2	2	2	2	2	2	1	2		1	2	2	2	2	2		1	2
1110	2	1	1	73	2	2	1	2	3	5	1	2	2	2	1	2	1	0															2		1	2	2	2	2		1	2	2	2	2	2		1	2
1111	3	1	1	88	2	5	2	1	3	2	1	1	2	2	3	1	1	2	2	2	2	2	2	2	2	2	2	2	1	1	2	2	1	2	2	2	2	1	2		1	2	2	2	2	2		1	2
1112	4	1	1	67	2	5	1	2	3	2	1	1	2	1	2	3	1	1	1	2	2	2	2	2	2	2	2	2	2	2	2	2	2	1	2	2	2	1	2		1	2	2	2	2	2		1	2
1113	5	1	1	60	2	1	1	8	3	3	1	2	2	2	2	3	1	2	1	2	2	2	2	2	2	2	1	2	1	1	2	2	2	2	1	2	2	2	2		1	2	2	2	2	2		1	2
1114	6	1	1	75	1	2	1	3	3	5	1	1	3	2	2	3	1	2	1	2	2	2	2	2	2	1	2	2	2	2	2	2	2	2	2	2	2	1	2		1	2	2	2	2	2		1	2
1115	7	1	1	67	2	1	2	3	3	3	1	2	2	2	1	3	1	1	2	2	2	2	2	2	2	2	2	2	1	2	2	2	2	2	2	2	2	1	2		2	2	1	2	2	2		1	2
1116	9	1	1	82	1	2	1	2	3	2	1	3	3	1	3	3	1	2	1	2	2	2	2	2	1	2	2	2	2	2	1	2	1	1	2	1	2	2	2		1	2	2	2	2	2		1	2
1117	10	1	1	63	2	2	1	2	3	4	1	2	2	2	2	1	1	2	1	1	2	2	2	2	2	2	2	2	2	2	2	2	2	1	1	2	2	2	2		1	2	2	2	2	2		1	2
1118	11	1	1	70	2	2	1	3	3	4	1	2	2	2	2	2	2	1	1	2	2	2	2	2	2	2	2	2	2	2	2	2	2	2	1	2	2	2	2		1	2	2	2	2	2		1	2
1119	12	1	1	71	2	2	1	3	2	3	1	2	2	2	1	1	1	1	2	2	2	2	2	2	2	2	2	1	2	2	2	2	2	1	2	2	1	2	2		2	2	1	2	2	2		1	1
1120	13	1	1	60	1	2	1	4	4	2	3	1	3	2	1	2	1	0															2		2	2	2	1	2		1	2	2	2	2	2		1	1
1121	14	1	1	68	2	2	2	3	3	2	1	1	2	1	2	2	1	2	2	2	2	2	2	2	2	2	1	2	2	2	1	1	2	2	2	1	2	2	2		1	2	2	2	2	2		1	2
1122	15	1	2	70	1	2	2	3	3	4	1	2	2	1	3	1	1	1	1	2	2	2	2	2	2	2	2	2	2	2	2	2	2	1	2	2	2	1	2		1	2	2	2	2	2		1	2
1123	16	1	1	61	1	2	1	3	3	5	2	1	1	2	1	3	1	0															2		2	2	2	1	2		1	2	2	2	2	2		1	1
1124	17	1	1	74	1	5	1	5	3	2	1	1	2	2	3	1	1	2	1	2	2	2	2	2	1	2	2	2	2	2	2	2	2	1	2	2	2	1	2		2	1	2	2	2	2		1	2
1125	18	1	1	60	1	2	3	3	2	2	1	1	1	1	1	1	1	0															2		2	2	2	1	2		1	2	2	2	2	2		1	1
1126	19	1	1	69	2	5	1	1	3	5	1	2	2	1	3	2	1	2	1	1	1	1	2	2	2	1	2	1	2	1	1	2	2	1	2	2	2	1	2		1	2	2	2	2	2		1	2
1127	20	1	1	67	2	5	1	3	3	2	1	2	2	1	1	3	1	1	2	2	2	2	2	2	2	2	1	2	2	2	2	2	2	2	2	1	2	2	2		2	1	2	2	2	2		1	2
1128	21	2	1	66	1	2	2	2	3	5	1	2	2	2	1	2	1	1	2	2	2	2	2	2	2	1	2	2	2	2	2	2	2	2	2	2	2	1	2		1	2	2	2	2	2		1	2
1129	22	2	2	81	2	5	2	3	3	3	1	2	2	1	3	3	3	2	1	2	2	2	2	2	2	1	2	2	2	2	2	2	2	2	2	2	1	2	2		2	1	2	2	2	2		1	2
1130	23	2	1	79	2	2	1	4	2	3	2	2	2	2	1	3	1	0															2		2	2	2	1	2		1	2	2	2	2	2		1	2
1131	24	2	1	65	2	2	2	3	3	3	2	1	2	1	2	1	1	1	2	2	2	2	2	2	2	1	2	2	2	2	2	2	2	2	2	2	2	1	2		1	2	2	2	2	2		1	2
1132	25	2	1	70	2	2	1	3	3	3	1	3	2	2	1	2	2	0															2		2	2	1	2	2		2	1	2	2	2	2		1	2
1133	26	2	1	67	1	5	2	3	3	3	2	3	3	2	3	2	2	1	2	2	2	2	2	2	2	2	2	2	2	2	2	2	1	1	1	2	2	2	2		1	2	2	2	2	2		1	2
1134	27	2	1	79	2	2	2	9	3	3	2	2	2	2	1	1	1	0															2		1	2	2	2	2		1	2	2	2	2	2		1	2
1135	28	2	2	64	2	5	1	5	3	2	2	2	2	1	1	1	1	0															2		2	2	1	2	2		2	1	2	2	2	2		2
1136	1	1	2	73	2	5	1	5	3	4	2	2	2	1	1	1	1	0															2		2	2	1	2	2		2	2	1	2	2	2		1	2
1137	2	1	2	72	2	2	1	5	3	3	1	1	2	2	1	1	1	2	1	1	1	1	2	2	2	2	1	2	2	2	2	2	2	1	2	1	2	2	2		1	2	2	2	2	2		1	2
1138	3	1	1	68	1	2	2	5	3	1	1	2	2	2	3	1	1	0															2		2	2	2	2	2	1	2	2	2	2	2	1		1	1
1139	4	1	2	63	1	2	1	4	3	4	1	1	2	1	1	1	1	0															2		2	2	2	2	2	1	2	1	2	2	2	2		1	1
1140	5	1	2	60	2	1	1	3	3	3	1	2	2	1	1	1	1	2	2	1	2	1	2	2	2	2	1	2	2	2	2	2	2	2	1	2	2	2	2		1	2	2	2	2	2		1	2
1141	6	1	2	70	2	2	1	2	2	5	1	1	2	1	2	1	2	2	1	2	2	2	2	2	2	1	2	2	2	2	2	2	1	1	2	2	1	2	2		2	1	2	2	2	2		1	2
1142	7	1	2	60	1	2	2	4	2	5	1	2	2	1	1	3	1	2	1	2	2	2	2	2	2	2	1	2	2	2	2	2	2	2	2	1	2	2	2		2	1	2	2	2	2		1	1
1143	9	1	2	64	2	1	1	3	2	2	1	2	2	2	2	3	1	2	1	2	2	2	2	2	2	2	1	2	2	1	2	2	2	2	2	2	1	2	2		2	1	2	2	2	2		1	2
1144	10	1	2	68	2	5	1	2	1	4	1	2	2	1	3	2	3	2	1	2	2	2	2	2	2	2	2	2	2	2	2	2	1	1	1	2	2	2	2		1	2	2	2	2	2		1	2
1145	11	1	2	67	2	2	2	3	3	5	1	2	2	2	3	3	2	2	1	1	2	2	2	2	2	2	2	1	2	2	2	2	2	1	2	2	2	1	2		1	2	2	2	2	2		1	2
1146	12	1	2	83	1	2	2	4	3	3	1	3	2	2	1	1	2	1	2	2	2	2	2	1	2	2	2	2	2	2	2	2	2	2	2	2	1	2	2		1	2	2	2	2	2		1	2
1147	13	1	2	68	2	5	1	3	3	1	1	2	2	2	1	1	1	0															2		2	2	1	2	2		2	1	2	2	2	2		1	2
1148	14	1	2	61	2	2	2	3	3	4	1	2	2	2	1	1	1	2	1	2	2	2	2	1	2	2	2	2	2	2	2	2	2	2	1	2	2	2	2		1	2	2	2	2	2		1	2
1149	15	1	1	72	2	2	1	3	4	3	1	2	2	1	1	2	1	0															2		2	2	2	1	2		1	2	2	2	2	2		1	1
1150	16	1	2	71	2	5	2	2	2	5	1	2	2	2	3	1	1	0															2		2	2	1	2	2		2	1	2	2	2	2		1	2
1151	17	1	2	67	2	1	1	2	2	4	1	2	1	1	1	1	1	1	2	2	2	2	2	2	2	2	1	2	2	2	2	2	2	2	1	2	2	2	2		1	2	2	2	2	2		1	2
1152	18	1	2	84	1	2	1	3	3	3	1	2	2	2	1	1	1	0															2		2	2	1	2	2		2	1	2	2	2	2		1	1
1153	19	1	2	70	1	2	1	3	2	2	1	2	2	2	1	1	1	2	2	2	2	2	1	2	2	2	2	2	2	2	2	2	1	1	2	1	2	2	2		2	1	2	2	2	2		1	2
1154	20	1	2	66	2	2	3	2	3	2	1	2	2	2	1	1	1	2	1	2	2	2	2	2	2	2	1	2	2	2	2	2	2	2	2	1	2	2	2		2	1	2	2	2	2		1	1
1155	21	2	2	79	2	5	1	1	3	3	1	3	2	1	3	2	1	2	1	2	2	1	2	2	2	2	2	2	2	2	2	2	2	2	2	2	1	2	2		2	1	2	2	2	2		1	2
1156	22	2	1	68	1	2	1	3	3	3	1	2	2	1	3	3	1	2	1	1	2	2	2	2	1	1	2	2	2	2	2	2	2	1	1	2	2	2	2		1	2	2	2	2	2		1	2
1157	23	2	2	72	2	5	1	3	3	3	1	1	2	1	2	2	1	2	2	2	2	1	2	1	2	2	2	2	2	2	2	2	2	2	2	2	1	2	2		2	2	1	2	2	2		1	2
1158	24	2	1	68	1	5	1	2	2	3	2	2	2	1	1	3	1	0															2		2	2	2	1	2		1	2	2	2	2	2		1	2
1159	25	2	2	80	1	2	3	1	2	3	2	2	2	2	1	3	1	2	1	2	2	2	2	2	2	2	2	2	1	2	2	2	2	1	1	2	2	2	2		1	2	2	2	2	2		1	1
1160	26	2	2	68	2	2	1	3	3	2	2	2	2	2	2	2	1	2	1	1	2	2	2	2	2	1	2	2	2	2	2	2	2	1	1	2	2	2	2		1	2	2	2	2	2		1	2
1161	27	2	2	70	2	1	3	1	3	4	3	2	2	2	1	1	1	1	1	2	2	2	2	2	2	2	2	2	2	2	2	2	2	1	1	2	2	2	2		1	2	2	2	2	2		1	2
1162	28	2	2	80	2	2	1	2	3	5	2	1	2	1	1	3	1	0															2		2	1	2	2	2		2	1	2	2	2	2		1	2
1163	1	1	2	85	2	5	2	1	3	3	1	1	2	2	3	3	1	0															2		2	2	1	2	2		2	2	1	2	2	2		1	2
1164	2	1	2	86	1	2	1	3	3	4	1	1	2	2	1	3	1	1	1	2	2	2	2	2	2	2	2	2	2	2	2	2	2	2	2	1	2	2	2		1	2	2	2	2	2		1	2
1165	3	1	2	77	2	3	2	1	3	5	1	3	2	2	3	1	1	0															2		2	2	1	2	2		2	2	1	2	2	2		1	2
1166	4	1	2	62	1	5	2	4	3	4	1	1	2	1	1	1	1	0															2		2	2	2	2	2	1	2	1	2	2	2	2		1	2
1167	5	1	2	76	2	5	2	1	3	3	1	2	2	2	3	3	1	2	2	2	2	1	2	2	2	2	1	2	2	2	1	2	2	2	1	2	2	2	2		1	2	2	2	2	2		1	2
1168	6	1	2	89	2	5	3	2	2	5	1	2	2	2	1	2	2	1	1	2	2	2	2	2	2	2	2	2	2	2	2	2	2	2	2	2	2	1	2		1	2	2	2	2	2		1	2
1169	7	1	2	83	1	2	2	7	2	5	1	2	2	2	1	3	1	1	1	2	2	2	2	2	2	2	2	2	2	2	2	2	2	1	2	1	2	2	2		2	1	2	2	2	2		1	2
1170	9	1	2	84	2	5	2	1	3	3	1	2	2	2	3	3	3	2	1	2	2	2	2	2	1	2	2	2	1	2	2	2	2	1	2	2	2	1	2		2	2	1	2	2	2		1	2
1171	10	1	2	71	2	3	1	2	2	5	1	1	2	2	1	1	1	0															2		2	2	1	2	2		2	2	1	2	2	2		1	2
1172	11	1	2	88	1	5	2	2	3	2	1	2	3	2	1	3	2	2	2	2	2	2	2	2	2	2	1	2	2	2	2	1	2	2	2	2	1	2	2		2	2	2	1	2	2		1	2
1173	12	1	2	77	2	5	1	4	3	3	1	3	2	2	2	1	1	1	1	2	2	2	2	2	2	2	2	2	2	2	2	2	2	1	2	2	1	2	2		1	2	2	2	2	2		1	2
1174	13	1	2	66	2	2	2	5	2	3	1	2	2	2	3	3	1	1	2	2	2	2	2	2	2	1	2	2	2	2	2	2	2	1	2	2	1	2	2		1	2	2	2	2	2		1	2
1175	14	1	2	68	2	2	1	3	3	3	1	1	2	2	1	2	1	1	2	2	2	1	2	2	2	2	2	2	2	2	2	2	2	2	2	1	2	2	2		2	1	2	2	2	2		1	2
1176	15	1	1	66	2	5	1	1	2	4	1	2	2	2	1	1	1	2	2	1	1	2	2	2	2	2	1	2	2	2	2	2	2	1	2	2	2	1	2		1	2	2	2	2	2		1	2
1177	16	1	2	73	2	2	2	3	2	5	1	2	2	2	1	3	1	0															2		2	2	1	2	2		2	1	2	2	2	2		1	2
1178	17	1	2	62	1	2	1	5	3	3	1	2	2	1	1	3	2	1	1	2	2	2	2	2	2	2	2	2	2	2	2	2	2	1	2	2	2	1	2		1	2	2	2	2	2		1	1
1179	18	1	2	62	2	2	1	3	3	2	1	2	2	2	1	2	1	0															2		2	2	1	2	2		2	1	2	2	2	2		1	1
1180	19	1	2	82	1	5	2	2	3	4	1	2	2	2	3	1	3	0															2		2	1	2	2	2		2	1	2	2	2	2		1	2
1181	20	1	2	61	2	1	2	2	3	2	1	2	2	2	1	1	1	2	1	2	2	2	1	1	2	1	2	2	2	2	2	2	2	2	2	1	2	2	2		2	1	2	2	2	2		1	2
1182	21	2	2	65	2	2	1	1	3	3	1	2	2	2	1	3	1	2	1	2	2	2	2	2	2	2	1	1	2	2	2	2	2	1	2	2	1	2	2		2	1	2	2	2	2		1	2
1183	22	2	1	68	2	2	2	5	3	3	1	2	2	2	1	2	1	0															2		1	2	2	2	2		1	2	2	2	2	2		1	1
1184	23	2	2	71	1	2	1	4	2	3	2	1	1	1	1	1	1	2	1	2	2	2	2	2	2	2	1	2	2	2	2	2	2	2	2	2	2	1	2		1	2	2	2	2	2		1	1
1185	24	2	2	66	2	2	2	1	3	3	2	2	2	2	1	2	1	2	2	2	2	2	2	2	2	1	2	2	1	2	2	2	2	2	2	2	2	1	2		1	2	2	2	2	2		1	2
1186	25	2	2	73	1	2	1	2	3	4	2	2	2	2	2	3	1	2	1	2	2	1	2	2	2	2	2	2	1	2	2	2	2	1	2	2	2	1	2		1	2	2	2	2	2		1	1
1187	26	2	2	62	2	2	3	1	2	3	2	2	2	1	3	1	1	0															2		2	2	1	2	2		2	1	2	2	2	2		1	2
1188	27	2	2	72	2	1	1	7	3	3	2	2	2	2	3	3	3	2	1	2	2	2	2	2	2	2	2	1	2	2	2	2	2	1	1	2	2	2	2		1	2	2	2	2	2		1	2
1189	28	2	2	68	2	2	2	3	3	5	2	2	2	2	3	2	3	2	1	1	2	2	2	2	2	2	2	2	2	2	2	2	2	1	2	2	2	1	2		1	2	2	2	2	2		1	2
1190	1	1	2	65	2	5	2	4	3	3	1	1	2	1	1	1	1	0															2		2	2	1	2	2		2	1	2	2	2	2		1	2
1191	2	1	2	75	2	2	1	3	3	4	1	2	2	2	1	3	1	0															2		2	2	2	2	2		1	2	2	2	2	2		1	2
1192	3	1	2	78	2	5	2	2	3	5	1	1	2	1	3	3	3	0															2		2	2	1	2	2		2	2	1	2	2	2		1	2
1193	4	1	2	86	2	5	2	3	3	5	1	2	2	2	1	1	3	2	1	2	2	2	2	2	1	2	2	2	2	2	2	2	2	2	1	2	2	2	2		1	2	2	2	2	2		1	2
1194	5	1	2	67	2	2	1	3	3	4	1	2	2	2	1	1	1	2	1	2	2	2	2	2	2	2	2	2	2	1	2	2	2	2	1	2	2	2	2		1	2	2	2	2	2		1	2
1195	6	1	2	70	2	5	2	2	3	5	1	1	2	1	1	2	2	1	1	2	2	2	2	2	2	2	2	2	2	2	2	2	2	1	1	2	2	2	2		1	2	2	2	2	2		1	2
1196	7	1	2	62	1	5	2	4	2	5	1	2	2	1	1	1	1	1	2	2	2	2	2	2	2	2	1	2	2	2	2	2	2	2	2	2	2	1	2		2	2	1	2	2	2		1	2
1197	9	1	2	71	1	2	2	5	3	3	1	2	2	1	2	3	3	0															2		1	2	2	2	2		1	2	2	2	2	2		1	2
1198	10	1	2	80	2	5	1	2	2	4	1	2	2	2	3	3	2	1	1	2	2	2	2	2	2	2	2	2	2	2	2	2	2	2	2	2	2	1	2		2	2	1	2	2	2		1	2
1199	11	1	2	61	1	2	1	4	2	1	1	2	2	1	1	1	1	0															2		2	2	1	2	2		2	1	2	2	2	2		1	2
1200	12	1	2	63	1	2	1	4	2	3	1	1	2	2	1	1	1	1	1	2	2	2	2	2	2	2	2	2	2	2	2	2	2	1	2	2	1	2	2		1	2	2	2	2	2		1	1
1201	13	1	2	60	1	2	1	4	2	3	1	2	3	2	2	2	1	1	2	2	2	2	2	2	2	2	1	2	2	2	2	2	2	1	1	2	2	2	2		1	2	2	2	2	2		1	2
1202	14	1	2	60	1	5	2	3	2	3	1	1	1	1	2	1	2	0															2		2	2	2	2	2	1	2	2	2	2	2	1		1	2
1203	15	1	1	86	2	5	1	2	3	3	1	2	2	2	2	1	3	2	2	2	2	1	2	1	2	2	2	2	2	2	2	2	2	2	2	2	2	1	2		1	2	2	2	2	2		1	2
1204	16	1	2	60	2	2	1	3	2	1	1	1	2	2	3	3	1	0															2		2	2	1	2	2		2	1	2	2	2	2		1	2
1205	17	1	2	62	2	1	1	4	2	3	1	2	2	2	1	2	1	2	2	2	2	2	2	2	2	2	1	2	1	1	1	1	2	1	1	2	2	2	2		1	2	2	2	2	2		1	1
1206	18	1	2	66	2	2	1	3	3	2	1	2	2	2	1	1	1	0															2		2	2	1	2	2		2	1	2	2	2	2		1	2
1207	19	1	2	87	2	5	2	1	3	2	1	2	2	2	3	3	1	2	1	2	2	1	2	2	2	2	2	2	2	2	1	2	2	2	2	1	2	2	2		2	1	2	2	2	2		1	2
1208	20	1	2	64	2	5	1	2	3	4	1	2	2	3	3	1	1	1	1	2	2	2	2	2	2	2	2	2	2	2	2	2	2	2	1	2	2	2	2		1	2	2	2	2	2		1	2
1209	21	2	2	88	2	5	1	1	3	2	2	2	2	1	3	3	1	1	2	2	2	2	2	2	2	1	2	2	2	2	2	2	2	2	2	2	1	2	2		2	1	2	2	2	2		1	2
1210	22	2	1	76	1	2	2	5	3	3	1	2	2	2	3	1	1	2	1	2	2	1	2	2	2	2	2	2	2	2	2	2	1	1	1	2	2	2	2		1	2	2	2	2	2		1	1
1211	23	2	2	63	2	5	2	3	3	4	1	2	2	1	3	1	1	0															2		2	2	1	2	2		2	1	2	2	2	2		1	2
1212	24	2	2	83	1	2	2	2	4	3	2	1	2	2	3	2	1	0															2		2	2	2	1	2		1	2	2	2	2	2		1	2
1213	25	2	2	61	2	5	1	3	3	3	3	2	2	1	2	1	1	0															2		1	2	2	2	2		1	2	2	2	2	2		1	2
1214	26	2	2	60	2	2	1	8	2	5	1	2	2	2	1	3	1	1	2	2	2	2	2	2	2	1	2	2	2	2	2	2	2	1	2	1	2	2	2		1	2	2	2	2	2		1	1
1215	27	2	2	68	2	5	2	3	4		3	2	2	1	2	1	1	2	1	1	2	2	2	2	2	1	2	2	2	2	2	2	2	1	2	1	2	2	2		1	2	2	2	2	2		1	2
1216	28	2	2	80	2	2	1	2	3	3	2	2	2	2	3	1	1	2	2	2	2	1	2	2	2	2	2	1	2	2	2	2	2	1	2	2	2	1	2		1	2	2	2	2	2		1	2
1217	1	1	2	63	2	2	1	8	3	4	1	2	2	2	1	1	1	2	1	2	2	2	2	2	2	2	1	2	2	2	2	2	2	1	1	2	2	2	2		1	2	2	2	2	2		1	1
1218	2	1	2	70	1	2	1	2	3	2	1	1	2	1	1	1	1	0															2		2	1	2	2	2		1	2	2	2	2	2		1	2
1219	3	1	2	68	2	5	2	5	3	5	1	2	2	2	3	3	1	2	1	2	2	2	2	2	2	1	2	2	2	2	2	2	2	1	1	2	2	2	2		1	2	2	2	2	2		1	2
1220	4	1	2	83	2	1	2	2	3	5	1	1	2	1	1	3	2	0															2		1	2	2	2	2		1	2	2	2	2	2		1	2
1221	5	1	2	61	2	5	1	3	1	2	1	2	2	1	1	1	3	2	1	2	2	2	2	2	2	2	2	2	2	2	1	2	2	2	1	2	2	2	2		1	2	2	2	2	2		1	2
1222	6	1	2	75	1	5	3	2	3	5	1	1	2	1	2	1	1	2	1	2	2	2	2	2	2	1	1	2	2	2	2	2	2	2	2	2	1	2	2		2	2	1	2	2	2		1	2
1223	7	1	2	60	2	5	2	3	2	3	1	2	2	2	3	3	3	1	2	2	2	2	2	1	2	2	2	2	2	2	2	2	2	2	2	1	2	2	2		2	1	2	2	2	2		1	2
1224	9	1	2	70	1	2	1	4	3	2	1	2	2	2	3	3	1	2	1	2	2	2	2	2	2	2	2	2	2	1	2	2	2	1	2	2	1	2	2		2	1	2	2	2	2		1	1
1225	10	1	2	86	1	5	3	2	2	5	1	2	2	1	3	2	3	1	2	2	2	2	2	2	2	2	2	2	2	2	2	2	1	1	2	2	2	1	2		2	2	1	2	2	2		1	2
1226	11	1	2	66	2	2	1	3	3	1	1	2	2	2	1	2	1	0															2		2	2	1	2	2		2	1	2	2	2	2		1	2
1227	12	1	2	70	1	2	1	4	2	3	1	3	2	2	3	3	1	1	1	2	2	2	2	2	2	2	2	2	2	2	2	2	2	2	2	2	1	2	2		1	2	2	2	2	2		1	1
1228	13	1	2	68	2	2	2	3	3	1	1	2	2	2	2	2	1	0															2		2	2	1	2	2		1	2	2	2	2	2		1	2
1229	14	1	2	72	2	2	2	3	3	2	1	2	2	2	2	1	1	1	2	2	2	2	2	1	2	2	2	2	2	2	2	2	2	2	1	2	2	2	2		1	2	2	2	2	2		1	2
1230	15	1	1	62	2	2	1	3	3	5	1	2	2	2	3	2	1	2	1	1	2	2	2	2	2	1	2	2	2	2	2	2	2	1	2	2	2	1	2		1	2	2	2	2	2		1	2
1231	16	1	2	79	2	5	2	2	3	1	1	3	2	2	3	2	1	0															2		2	2	1	2	2		2	1	2	2	2	2		1	2
1232	17	1	2	64	1	2	1	3	2	4	2	2	2	2	3	2	1	1	1	2	2	2	2	2	2	2	2	2	2	2	2	2	2	2	1	2	2	2	2		1	2	2	2	2	2		1	2
1233	18	1	2	72	2	2	1	3	3	2	1	2	2	2	1	1	1	0															2		2	2	1	2	2		2	1	2	2	2	2		1	1
1234	19	1	2	65	1	2	2	4	2	3	1	1	2	2	1	3	1	0															2		2	1	2	2	2		2	2	1	2	2	2		1	2
1235	20	1	2	61	2	3	2	2	2	3	1	2	2	2	2	1	1	2	1	2	2	2	1	2	2	2	1	2	2	2	2	2	2	2	2	2	1	2	2		2	1	2	2	2	2		2
1236	21	2	2	70	1	2	1	2	3	3	1	3	3	3	3	1	1	2	1	2	2	2	2	1	2	2	2	2	2	2	2	2	2	1	2	2	1	2	2		2	1	2	2	2	2		1	2
1237	22	2	1	62	2	5	1	9	3	4	2	2	2	2	1	1	1	0															2		1	2	1	2	2		1	2	2	2	2	2		2
1238	23	2	2	71	1	1	1	4	3	1	2	2	2	1	3	3	3	2	1	2	2	2	2	2	2	1	2	2	2	2	2	2	2	2	2	2	2	2	1		2	2	2	2	1	2		1	2
1239	24	2	2	60	1	2	2	3	2	1	2	2	2	1	2	1	1	1	2	2	2	2	2	2	2	1	2	2	2	2	2	2	2	1	2	2	2	1	2		1	2	2	2	2	2		1	2
1240	25	2	2	70	1	2	2	5	1	3	3	2	2	2	2	1	1	0															2		1	2	2	2	2		1	2	2	2	2	2		1	2
1241	26	2	2	62	1	5	1	3	3	2	1	2	1	1	1	2	1	0															2		2	2	1	2	2		2	1	2	2	2	2		1	2
1242	27	2	2	66	2	5	1	3	2	2	1	1	2	2	2	1	3	2	1	1	2	1	2	2	2	2	2	2	2	2	2	2	2	1	1	2	2	2	2		1	2	2	2	2	2		1	2
1243	28	2	2	60	1	5	2	3	3	3	2	2	2	2	1	1	1	1	1	2	2	2	2	2	2	2	2	2	2	2	2	2	2	1	2	2	1	2	2		2	2	1	2	2	2		1	2
1244	1	1	2	76	1	2	2	4	3	4	1	2	2	2	3	3	3	1	1	2	2	2	2	2	2	2	2	2	2	2	2	2	2	1	2	2	1	2	2		2	1	2	2	2	2		1	1
1245	2	1	2	62	1	2	1	3	2	4	1	2	2	1	2	1	1	0															2		2	1	2	2	2		1	2	2	2	2	2		1	2
1246	3	1	2	62	2	5	1	1	2	5	1	2	2	2	1	3	1	0															2		2	2	2	1	2		1	2	2	2	2	2		1	2
1247	4	1	2	60	2	3	1	3	3	4	1	2	2	2	3	2	1	1	1	2	2	2	2	2	2	2	2	2	2	2	2	2	2	1	1	2	2	2	2		1	2	2	2	2	2		1	2
1248	5	1	2	72	2	2	1	3	3	2	1	2	2	1	3	3	1	2	1	1	2	1	2	2	2	2	1	1	2	2	1	2	2	1	1	2	2	2	2		1	2	2	2	2	2		1	1
1249	6	1	2	73	2	5	3	2	2	5	1	1	2	2	2	2	1	2	2	2	2	2	2	1	2	2	2	2	2	2	2	2	1	1	1	2	2	2	2		1	2	2	2	2	2		1	2
1250	7	1	2	62	2	5	2	9	1	3	1	1	2	1	1	2	1	0															2		2	1	2	2	2		2	1	2	2	2	2		1	2
1251	9	1	2	68	2	2	1	2	3	2	1	1	2	2	3	3	1	1	2	2	2	2	2	2	2	2	2	2	2	2	2	2	1	1	2	2	1	2	2		2	1	2	2	2	2		2
1252	10	1	2	68	1	5	1	2	1	2	1	1	2	2	3	1	3	2	2	1	2	2	2	2	2	2	2	2	2	2	2	2	1	2	2	2	2	1	2		2	2	1	2	2	2		1	2
1253	11	1	2	79	1	2	2	2	2	1	1	2	2	2	1	2	1	0															2		2	2	1	2	2		2	1	2	2	2	2		1	2
1254	12	1	2	68	2	1	1	3	3	3	1	2	2	2	1	2	3	0															2		2	2	1	2	2		1	2	2	2	2	2		1	2
1255	13	1	2	62	1	2	1	3	2	1	1	2	1	1	2	1	1	0															2		2	2	1	2	2		2	1	2	2	2	2		1	1
1256	14	1	2	62	2	2	2	3	1	3	1	1	2	2	2	2	1	0															2		2	2	1	2	2		1	2	2	2	2	2		2
1257	15	1	1	61	2	1	1	3	2	4	1	2	2	2	1	1	1	0															2		2	2	2	1	2		1	2	2	2	2	2		1	2
1258	16	1	2	75	2	2	1	3	3	2	1	1	2	2	2	3	1	0															2		2	2	1	2	2		2	1	2	2	2	2		1	2
1259	17	1	2	77	1	5	1	5	2	3	1	1	2	2	2	2	1	1	2	2	2	2	2	2	2	1	2	2	2	2	2	2	2	2	1	2	2	2	2		1	2	2	2	2	2		1	2
1260	18	1	2	70	1	2	1	4	3	3	1	2	2	2	1	1	1	0															2		2	2	1	2	2		2	1	2	2	2	2		1	2
1261	19	1	2	65	2	1	2	3	3	2	1	2	2	2	1	1	2	0															2		2	2	2	1	2		1	2	2	2	2	2		1	2
1262	20	1	2	78	2	5	2	1	3	2	1	1	2	1	3	2	1	0															2		2	1	2	2	2		2	1	2	2	2	2		1	2
1263	21	2	2	80	2	5	1	1	3	4	1	2	2	2	1	2	3	2	1	2	2	2	2	2	2	1	2	1	2	1	2	2	2	2	2	2	1	2	2		2	1	2	2	2	2		1	2
1264	22	2	1	69	2	2	2	3	3	3	1	2	2	1	1	1	3	0															2		1	2	2	2	2		1	2	2	2	2	2		1	2
1265	23	2	2	71	2	5	2	3	3	3	2	2	2	2	3	1	1	1	1	2	2	2	2	2	2	2	2	2	2	2	2	2	2	1	2	2	2	1	2		1	2	2	2	2	2		1	2
1266	24	2	2	62	2	5	2	1	2	3	2	1	2	2	1	1	1	0															2		2	2	2	1	2		1	2	2	2	2	2		1	2
1267	25	2	2	61	1	5	1	3	1	2	3	1	2	2	1	1	1	1	1	2	2	2	2	2	2	2	2	2	2	2	2	2	2	1	1	2	2	2	2		1	2	2	2	2	2		1	2
1268	26	2	2	68	2	2	2	1	3	4	1	2	2	2	1	1	1	1	1	2	2	2	2	2	2	2	2	2	2	2	2	2	2	2	2	2	1	2	2		2	1	2	2	2	2		1	2
1269	27	2	2	60	2	2	3	3	4	4	1	2	2	2	1	1	1	0															2		2	2	2	1	2		1	2	2	2	2	2		1	1
1270	28	2	2	71	1	2	1	3	3	3	2	1	2	2	2	2	1	1	2	1	2	2	2	2	2	2	2	2	2	2	2	2	2	2	2	1	2	2	2		2	2	1	2	2	2		1	1
1271	1	1	2	70	1	5	2	2	3	3	1	1	2	1	3	3	3	0															2		2	2	2	1	2		1	2	2	2	2	2		1	2
1272	2	1	2	66	2	1	1	3	3	3	1	2	2	2	1	3	1	1	1	2	2	2	2	2	2	2	2	2	2	2	2	2	2	2	1	1	2	2	2		1	2	2	2	2	2		1	2
1273	3	1	2	60	1	2	2	4	2	3	1	1	3	2	2	1	1	0															2		1	2	2	2	2		1	2	2	2	2	2		1	2
1274	4	1	2	70	1	2	1	3	1	3	1	1	2	1	1	2	1	2	1	2	2	2	2	2	1	2	2	2	2	2	2	2	2	1	2	2	1	2	2		2	1	2	2	2	2		1	1
1275	5	1	2	78	2	5	1	3	3	5	1	2	2	2	2	1	1	2	1	2	2	1	2	2	2	2	2	1	2	2	2	2	2	1	1	2	2	2	2		1	2	2	2	2	2		1	2
1276	6	1	2	60	2	5	2	2	3	5	1	2	2	2	3	1	1	2	1	2	2	2	2	2	2	2	2	2	2	2	2	2	1	1	2	1	2	2	2		2	1	2	2	2	2		1	2
1277	7	1	2	65	2	5	2	3	2	3	1	2	2	2	3	1	1	1	2	2	2	2	2	1	2	2	2	2	2	2	2	2	2	2	2	1	2	2	2		2	1	2	2	2	2		1	2
1278	9	1	2	63	1	2	3	5	3	2	1	1	2	2	3	1	1	2	1	2	2	2	2	2	2	1	2	2	2	2	2	2	2	1	1	2	2	2	2		1	2	2	2	2	2		1	1
1279	10	1	2	82	2	1	1	2	2	2	1	2	2	1	3	2	1	0															2		2	2	1	2	2		2	1	2	2	2	2		2
1280	11	1	2	75	1	2	2	2	3	5	1	2	2	2	1	1	1	0															2		2	2	1	2	2		2	1	2	2	2	2		1	2
1281	12	1	2	85	2	2	1	4	3	3	1	1	2	2	2	3	1	1	2	2	2	2	2	2	2	2	2	2	1	2	2	2	2	1	2	2	1	2	2		1	2	2	2	2	2		1	2
1282	13	1	2	60	2	2	1	3	2	1	1	2	2	2	2	1	2	0															2		2	2	1	2	2		2	1	2	2	2	2		1	1
1283	14	1	2	78	1	2	2	3	3	4	1	1	2	2	3	3	2	1	2	2	2	1	2	2	2	2	2	2	2	2	2	2	2	1	2	2	2	2	2		2	2	2	2	2	2	1	1	2
1284	15	1	1	73	2	5	2	3	3	4	1	2	2	2	3	3	1	2	2	1	1	1	2	2	2	2	1	2	2	2	2	2	2	1	2	2	2	1	2		1	2	2	2	2	2		1	2
1285	16	1	2	64	2	5	2	4	2	2	1	1	2	2	3	3	1	0															2		2	2	1	2	2		2	1	2	2	2	2		1	2
1286	17	1	2	66	1	5	2	3	3	2	1	1	2	2	3	3	2	2	1	2	2	2	2	2	1	2	2	2	2	2	1	2	2	1	1	2	2	2	2		1	2	2	2	2	2		1	2
1287	18	1	2	65	1	2	1	3	2	3	1	2	2	2	1	1	1	0															2		2	2	1	2	2		2	1	2	2	2	2		1	1
1288	19	1	2	87	2	5	2	3	3	2	1	2	2	2	3	1	3	0															2		2	1	2	2	2		2	1	2	2	2	2		1	2
1289	20	1	2	65	1	2	1	3	2	3	1	1	2	2	1	1	1	2	2	2	2	2	1	1	2	2	2	2	2	2	2	2	2	2	1	2	2	2	2		1	2	2	2	2	2		1	1
1290	21	2	2	62	1	2	1	3	3	3	2	2	3	2	1	2	1	2	1	2	2	1	2	2	2	1	2	2	2	2	2	2	2	1	2	2	1	2	2		2	1	2	2	2	2		1	2
1291	22	2	1	61	2	1	1	9	2	5	1	2	2	2	1	1	1	2	1	1	2	1	2	2	2	2	2	2	1	2	2	2	1	1	1	2	2	2	2		1	2	2	2	2	2		1	2
1292	23	2	2	79	1	2	2	2	2	4	2	1	1	2	1	2	3	1	2	2	2	2	2	2	1	2	2	2	2	2	2	2	2	2	1	2	2	2	2		1	2	2	2	2	2		1	2
1293	24	2	2	62	1	2	2	4	2	2	2	2	2	1	3	1	1	0															2		2	2	2	1	2		1	2	2	2	2	2		1	1
1294	25	2	2	76	2	2	3	3	3	4	1	1	2	2	2	2	1	1	1	2	2	2	2	2	2	2	2	2	2	2	2	2	2	2	1	2	2	2	2		1	2	2	2	2	2		1	2
1295	26	2	2	65	2	2	1	3	2	3	1	2	2	2	1	2	1	1	2	1	2	2	2	2	2	2	2	2	2	2	2	2	2	1	2	2	1	2	2		2	1	2	2	2	2		1	2
1296	27	2	2	66	2	2	2	3	3	3	2	1	2	1	1	1	1	0															2		2	2	1	2	2		2	1	2	2	2	2		1	2
1297	28	2	1	79	2	2	1	3	3	3	2	2	2	1	2	3	1	2	1	2	2	2	2	2	2	2	2	2	1	2	2	2	2	1	2	2	2	1	2		1	2	2	2	2	2		1	1
1298	1	1	1	63	2	2	2	1	3	5	1	1	2	1	1	1	1	0															2		2	2	1	2	2		2	2	1	2	2	2		1	2
1299	2	1	1	78	2	1	1	3	3		1	2	2	2	2	1	1	0															2		1	2	2	2	2		1	2	2	2	2	2		1	2
1300	3	1	1	60	1	2	3	9	2	5	1	2	2	2	1	2	2	0															2		1	2	2	2	2		1	2	2	2	2	2		1	1
1301	4	1	1	67	2	5	1	2	3	3	1	1	2	2	1	1	1	0															2		2	2	2	1	2		1	2	2	2	2	2		1	2
1302	5	1	2	63	1	2	2	5	2	3	1	1	1	1	1	1	1	0															2		1	2	2	2	2		1	2	2	2	2	2		1	2
1303	6	1	1	77	1	1	1	5	2	4	1	2	2	2	2	1	2	0															2		2	2	2	1	2		1	2	2	2	2	2		1	2
1304	7	1	1	60	2	2	2	7	3	4	1	2	2	2	2	3	2	2	2	1	2	2	2	2	2	2	2	2	1	2	2	2	2	1	1	2	2	2	2		1	2	2	2	2	2		1	2
1305	9	1	1	60	1	5	1	5	3	2	1	3	3	3	2	2	1	0															2		2	2	2	1	2		1	2	2	2	2	2		1	2
1306	10	1	1	66	2	2	2	3	3	2	1	2	2	2	1	2	1	0															2		1	2	2	2	2		1	2	2	2	2	2		1	2
1307	11	1	1	87	1	2	2	1	3	2	1	2	2	2	2	3	1	0															2		2	2	2	1	2		2	2	1	2	2	2		1	2
1308	12	1	1	70	1	5	2	3	1	3	1	3	3	2	3	3	1	2	2	2	2	2	2	2	2	2	1	2	2	1	1	2	2	1	2	2	2	2	2	1	2	2	1	2	2	2		1	2
1309	13	1	1	61	1	1	1	7	2	3	1	2	2	1	1	1	1	0															2		2	2	2	2	1		2	2	2	2	2	1		2
1310	14	1	1	81	2	5	2	2	3	1	1	2	2	2	1	2	3	0															2		2	2	2	2	2	1	2	2	1	2	2	2		1	2
1311	15	1	2	65	1	2	1	3	2	2	1	2	2	2	1	1	1	0															2		2	2	1	2	2		2	1	2	2	2	2		1	2
1312	16	1	1	73	1	2	2	4	3	4	1	3	2	3	2	3	1	0															2		2	2	2	1	2		1	2	2	2	2	2		1	1
1313	17	1	1	70	2	2	1	3	1	2	1	1	2	2	1	2	1	0															2		2	2	2	2	2		2	2	2	2	2	1		1	1
1314	18	1	1	72	2	2	2	4	3	5	1	2	2	2	3	1	1	0															2		1	2	2	2	2		1	2	2	2	2	2		1	1
1315	19	1	1	76	1	2	1	5	3	3	1	2	2	2	1	1	1	0															2		2	2	2	1	2		1	2	2	2	2	2		1	2
1316	20	1	1	71	2	5	1	3	3	3	1	1	2	1	1	3	3	1	1	2	2	2	2	2	2	2	2	2	2	2	2	2	2	1	2	2	2	1	2		2	1	2	2	2	2		1	2
1317	21	2	1	61	1	1	3	5	3	5	2	1	2	2	1	1	1	0															2		2	2	2	1	2		1	2	2	2	2	2		1	2
1318	22	2	2	74	1	2	1	3	2	1	2	3	2	1	1	3	1	2	1	2	2	2	2	2	2	2	2	2	1	2	2	2	1	1	1	2	2	2	2		1	2	2	2	2	2		1	1
1319	23	2	1	60	2	2	1	3	3	5	1	2	2	1	3	3	1	0															2		2	2	2	1	2		1	2	2	2	2	2		1	2
1320	24	2	1	66	2	2	2	3	3	1	2	2	2	2	2	2	1	2	1	2	2	2	2	2	2	2	2	2	2	2	1	2	2	1	1	2	2	2	2		2	1	2	2	2	2		1	2
1321	25	2	1	69	2	2	3	3	3	2	2	1	2	1	2	3	2	2	2	2	2	1	2	2	2	2	1	2	2	2	2	2	2	1	1	2	2	2	2		1	2	2	2	2	2		1	1
1322	26	2	1	81	1	2	1	5	3	3	1	1	2	2	1	1	3	0															2		2	2	2	1	2		1	2	2	2	2	2		1	2
1323	27	2	1	72	1	2	1	4	2	3	2	1	2	2	2	1	3	0															2		2	2	2	1	2		1	2	2	2	2	2		1	1
1324	28	2	1	80	1	2	1	3	2	5	2	3	3	3	1	1	2	0															2		2	2	2	1	2		1	2	2	2	2	2		1	2
1325	1	1	1	62	2	2	3	8	3	3	1	2	2	2	1	1	1	0															2		2	2	2	1	2		1	2	2	2	2	2		1	2
1326	2	1	1	77	2	5	1	3	3	1	1	2	2	1	1	1	1	0															2		1	2	2	2	2		1	2	2	2	2	2		1	2
1327	3	1	1	63	1	2	1	3	1	3	1	1	2	2	3	2	2	1	2	2	2	2	2	1	2	2	2	2	2	2	2	2	2	1	1	2	2	2	2		1	2	2	2	2	2		1	2
1328	4	1	1	60	2	5	1	4	2	3	1	2	2	1	1	1	1	0															2		2	2	2	1	2		1	2	2	2	2	2		1	2
1329	5	1	2	62	1	2	1	4	3	5	1	2	2	1	2	1	1	0															2		2	2	2	1	2		1	2	2	2	2	2		1	2
1330	6	1	1	64	2	2	1	2	2	5	1	2	2	2	2	1	1	2	1	2	2	2	2	2	2	2	1	1	2	2	2	2	2	1	2	2	2	1	2		1	2	2	2	2	2		1	2
1331	7	1	1	67	2	1	3	7	2	3	1	2	2	1	1	1	1	0															2		2	2	2	1	2		1	2	2	2	2	2		1	2
1332	9	1	1	62	1	2	2	2	3	4	2	1	3	2	1	1	1	0															2		2	2	2	1	2		1	2	2	2	2	2		1	1
1333	10	1	1	75	1	2	2	2	2	2	1	1	3	2	3	2	1	1	1	2	2	2	2	2	2	2	2	2	2	2	2	2	2	2	1	2	2	2	2		1	2	2	2	2	2		1	2
1334	11	1	1	74	2	5	2	3	3	5	1	2	2	2	1	2	1	0															2		1	2	2	2	2		1	2	2	2	2	2		1	2
1335	12	1	1	82	2	5	2	1	3	2	1	2	2	2	3	3	3	2	2	2	1	2	2	2	1	2	1	1	2	2	2	2	2	2	2	2	2	2	2	1	2	2	1	2	2	2		1	2
1336	13	1	1	60	1	2	1	4	2	5	3	2	2	2	3	2	1	0															2		2	2	2	1	2		1	2	2	2	2	2		1	2
1337	14	1	1	67	1	2	1	5	3	2	1	2	2	2	1	2	3	2	1	2	2	2	2	2	1	1	2	2	2	2	2	2	2	1	2	2	2	1	2		1	2	2	2	2	2		1	2
1338	15	1	2	88	2	5	2	3	3	3	1	3	2	3	3	1	1	0															2		2	2	1	2	2		2	1	2	2	2	2		1	2
1339	16	1	1	82	2	5	1	2	3	3	1	2	2	1	3	3	3	1	2	2	2	2	2	2	1	2	2	2	2	2	2	2	2	2	2	2	2	2	1		2	2	2	2	1	2		1	2
1340	17	1	1	63	1	2	1	4	3	3	1	2	2	2	2	3	1	0															2		2	2	2	2	2		2	2	2	2	2	1		1	1
1341	18	1	1	66	1	5	2	3	3	4	1	2	2	2	1	1	1	1	1	2	2	2	2	2	2	2	2	2	2	2	2	2	2	2	1	2	2	2	2		1	2	2	2	2	2		1	2
1342	19	1	1	77	1	2	1	3	2	3	1	2	2	2	1	1	1	0															2		2	2	2	1	2		1	2	2	2	2	2		1	1
1343	20	1	1	66	2	5	2	3	3	3	1	3	2	1	3	1	3	2	1	2	2	2	1	2	2	2	2	2	2	2	2	2	2	1	2	2	2	1	2		1	2	2	2	2	2		1	2
1344	21	2	1	63	2	2	1	2	2	5	1	2	2	2	1	1	1	2	2	2	2	2	2	2	2	1	1	2	2	2	2	2	2	1	2	2	2	1	2		1	2	2	2	2	2		1	1
1345	22	2	2	67	2	5	2	3	3	2	2	1	2	1	2	1	1	2	1	2	2	2	2	2	2	1	2	2	2	2	2	2	2	1	2	2	1	2	2		2	1	2	2	2	2		1	2
1346	23	2	1	74	2	5	2	1	3	3	3	1	2	1	2	3	1	0															2		2	2	2	1	2		1	2	2	2	2	2		1	2
1347	24	2	1	70	2	2	2	3	2	3	2	3	2	2	2	3	2	2	2	2	2	2	2	1	2	2	2	2	2	1	2	2	2	1	2	2	2	1	2		1	2	2	2	2	2		1	2
1348	25	2	1	72	1	2	3	3	3	2	2	1	2	2	2	3	3	0															2		1	2	2	2	2		1	2	2	2	2	2		1	1
1349	26	2	1	65	2	2	2	1	3	5	2	2	2	2	3	1	1	1	2	2	2	1	2	2	2	2	2	2	2	2	2	2	2	1	2	2	2	1	2		1	2	2	2	2	2		1	2
1350	27	2	1	66	2	2	2	5	3	3	3	3	2	1	2	1	1	2	1	2	2	1	2	2	2	2	2	2	2	2	2	2	2	2	2	2	2	1	2		1	2	2	2	2	2		1	2
1351	28	2	1	73	2	5	1	4	3	5	1	2	2	2	1	1	1	1	1	2	2	2	2	2	2	2	2	2	2	2	2	2	2	1	1	2	2	2	2		1	2	2	2	2	2		1	2
1352	1	1	1	76	2	5	1	2	3	4	1	2	2	1	2	2	2	0															2		2	2	1	2	2		2	2	1	2	2	2		1	2
1353	2	1	1	66	2	5	3	3	2	4	1	1	2	1	1	1	1	0															2		2	2	2	1	2		1	2	2	2	2	2		1	2
1354	3	1	2	66	2	2	1	3	3	4	1	2	2	2	2	3	3	0															2		1	2	2	2	2		1	2	2	2	2	2		1	2
1355	4	1	1	77	2	5	2	2	3	3	1	2	2	2	3	2	1	2	1	1	2	1	2	2	2	2	2	2	2	2	2	2	2	1	1	2	2	2	2		1	2	2	2	2	2		1	2
1356	5	1	2	72	1	2	1	2	3	3	1	2	2	1	3	3	3	0															2		2	2	2	1	2		1	2	2	2	2	2		1	2
1357	6	1	1	73	1	5	1	5	1	2	1	1	2	2	1	1	1	0															2		2	2	2	1	2		1	2	2	2	2	2		1	2
1358	7	1	1	70	2	2	3	2	3	3	1	2	2	1	1	2	2	2	1	2	2	1	2	2	2	2	2	2	1	2	2	2	2	2	2	2	1	2	2		2	2	1	2	2	2		1	2
1359	9	1	1	78	1	2	1	5	3	5	1	3	3	3	2	2	1	2	1	1	2	2	2	2	2	2	2	2	2	2	2	2	2	1	2	1	2	1	2		1	2	2	2	2	2		1	1
1360	10	1	1	62	2	2	3	2	3	5	1	2	2	2	1	1	1	1	2	2	1	2	2	2	2	2	2	2	2	2	2	2	2	2	2	2	2	1	2		2	2	1	2	2	2		1	1
1361	11	1	1	65	2	2	2	3	2	1	1	2	2	2	2	2	1	0															2		1	2	2	2	2		1	2	2	2	2	2		1	2
1362	12	1	1	60	2	2	2	3	3	3	1	2	2	2	1	3	1	0															2		2	2	2	2	2	1	2	2	1	2	2	2		1	2
1363	13	1	1	62	1	5	2	4	3	5	3	2	2	2	1	1	1	0															2		2	2	2	1	2		1	2	2	2	2	2		1	2
1364	14	1	1	85	2	5	1	4	3	3	1	2	2	2	3	1	3	0															2		2	2	2	1	2		2	2	1	2	2	2		1	2
1365	15	1	2	66	1	1	1	2	2	2	1	2	2	2	1	1	1	0															2		2	2	1	2	2		2	1	2	2	2	2		1	2
1366	16	1	1	64	1	1	1	4	3	3	1	2	3	2	1	1	1	2	1	2	2	2	2	2	2	1	2	2	2	1	2	2	2	2	2	2	2	1	2		1	2	2	2	2	2		1	2
1367	17	1	1	67	2	2	1	3	3	2	1	1	2	2	3	1	1	0															2		1	2	2	2	2		1	2	2	2	2	2		1	1
1368	18	1	1	64	2	2	2	8	3	5	2	2	2	2	1	1	1	0															2		2	1	2	2	2		2	2	1	1	2	2		1	1
1369	19	1	1	67	1	2	1	8	3	5	1	2	2	1	1	2	1	0															2		2	2	2	1	2		1	2	2	2	2	2		1	2
1370	20	1	1	67	2	2	1	3	3	2	1	1	2	2	3	3	3	2	2	2	2	2	2	2	2	2	1	1	2	2	2	2	2	1	2	2	2	1	2		2	1	2	2	2	2		1	1
1371	21	2	1	62	1	2	1	4	3	4	1	3	1	2	1	1	2	1	1	2	2	2	2	2	2	2	2	2	2	2	2	2	2	1	2	2	2	1	2		1	2	2	2	2	2		1	1
1372	22	2	1	62	1	2	2	5	2	4	1	2	2	2	1	1	1	1	1	2	2	2	2	2	2	2	2	2	2	2	2	2	2	1	2	2	1	2	2		2	1	2	2	2	2		1	1
1373	23	2	1	65	2	2	2	3	3	5	2	2	2	1	2	2	1	0															2		2	2	2	1	2		1	2	2	2	2	2		1	2
1374	24	2	1	78	2	2	2	3	2	3	2	1	2	1	1	1	1	0															2		2	2	2	2	2	1	2	2	2	2	2	1		1	1
1375	25	2	1	68	2	5	3	1	3	3	3	2	2	2	1	1	1	0															2		2	2	2	1	2		1	2	2	2	2	2		1	2
1376	26	2	1	64	1	2	1	2	2	5	2	2	2	2	2	1	1	1	1	2	2	2	2	2	2	2	2	2	2	2	2	2	2	1	1	2	2	2	2		1	2	2	2	2	2		1	1
1377	27	2	1	65	2	2	2	4	3	5	2	1	2	2	1	1	1	0															2		1	2	2	2	2		1	2	2	2	2	2		1	2
1378	28	2	1	73	2	5	1	5	3	3	2	2	2	2	3	2	1	2	2	2	2	2	2	2	2	2	1	2	2	1	2	2	2	1	1	2	2	2	2		1	2	2	2	2	2		1	2
1379	1	1	1	70	2	2	2	1	3	2	1	2	2	2	3	1	1	2	2	2	2	2	2	1	1	2	2	2	2	2	2	2	2	1	2	2	1	2	2		2	2	1	2	2	2		1	2
1380	2	1	1	69	1	2	1	4	2	5	1	2	1	2	1	1	1	0															2		2	2	2	1	2		1	2	2	2	2	2		1	1
1381	3	1	1	61	2	2	1	5	2	3	1	2	2	2	2	2	1	0															2		1	2	2	2	2		1	2	2	2	2	2		1	1
1382	4	1	1	60	1	2	2	4	3	4	1	1	2	2	1	1	1	0															2		2	2	2	1	2		1	2	2	2	2	2		1	1
1383	5	1	2	65	2	5	2	3	2	5	1	3	2	1	3	3	1	0															2		1	2	2	2	2		1	2	2	2	2	2		1	2
1384	6	1	1	61	1	5	2	3	2	5	1	1	2	2	1	3	1	0															2		2	2	2	1	2		1	2	2	2	2	2		1	2
1385	7	1	1	60	2	2	1	7	2	4	1	2	2	2	2	3	1	1	2	2	2	2	2	2	2	2	2	2	2	2	2	2	1	1	2	2	2	1	2		1	2	2	2	2	2		1	2
1386	9	1	1	71	1	2	2	5	2	5	1	2	2	2	2	2	2	0															2		2	2	2	2	1		2	2	2	2	1	2		1	1
1387	10	1	1	67	2	5	2	1	3	2	1	2	2	2	1	2	1	2	1	2	2	2	2	2	2	2	1	2	2	2	2	2	2	1	2	2	2	1	2		2	2	1	2	2	2		1	2
1388	11	1	1	62	1	2	2	3	1	3	1	1	2	1	2	2	3	2	2	1	2	2	2	2	2	2	1	2	2	2	2	2	2	2	1	2	2	2	2		2	1	2	2	2	2		1	1
1389	12	1	1	61	2	1	1	3	4	2	1	2	2	2	1	3	3	1	2	2	2	2	2	2	2	2	2	2	2	1	2	2	2	1	1	2	2	2	2		1	2	2	2	2	2		1	2
1390	13	1	1	68	2	5	2	3	3	4	1	2	2	2	1	1	1	1	1	2	2	2	2	2	2	2	2	2	2	2	2	2	2	1	2	2	2	1	2		1	2	2	2	2	2		1	2
1391	14	1	1	67	2	2	2	8	2	4	1	2	2	2	1	1	1	0															2		2	1	2	2	2		2	1	2	2	2	2		1	2
1392	15	1	2	60	2	1	3	4	2	3	1	2	2	2	1	1	1	0															2		2	2	1	2	2		2	2	1	2	2	2		1	2
1393	16	1	1	75	2	5	2	3	3	5	1	3	2	2	3	3	3	2	1	1	2	2	2	2	2	2	2	2	1	2	2	2	2	1	2	2	2	1	2		1	2	2	2	2	2		1	2
1394	17	1	1	62	2	2	1	4	3	3	1	2	2	2	2	1	1	1	1	2	2	2	2	2	2	2	2	2	2	2	2	2	2	1	2	1	2	2	2		1	2	2	2	2	2		1	2
1395	18	1	1	74	2	5	2	4	3	4	1	2	2	2	2	3	1	2	1	2	2	2	2	1	1	2	2	2	2	2	2	2	2	1	1	2	2	2	2		1	2	2	2	2	2		1	2
1396	19	1	1	73	2	2	2	5	3	5	1	2	2	2	1	1	1	0															2		2	2	2	1	2		1	2	2	2	2	2		1	2
1397	20	1	1	72	1	5	2	4	3	4	1	3	3	1	1	3	1	1	2	2	2	2	2	2	2	2	2	2	2	2	2	2	1	2	2	2	2	1	2		2	1	2	2	2	2		1	2
1398	20	1	1	70	2	5	2	3	3	3	1	2	2	2	3	3	1	0															2		2	2	2	1	2		2	1	2	2	2	2		1	2
1399	21	2	1	60	1	2	1	4	3	3	1	3	2	2	3	3	3	2	1	2	2	2	2	2	1	2	1	2	2	2	1	2	2	1	2	2	2	1	2		1	2	2	2	2	2		1	1
1400	22	2	2	69	2	2	2	3	2	3	1	2	2	2	1	1	1	2	2	2	2	2	2	2	2	1	2	2	2	1	2	2	2	1	2	2	2	2	2	1	2	2	1	2	2	2		1	2
1401	23	2	1	62	2	2	1	3	3	2	2	2	2	2	2	3	2	0															2		2	2	2	1	2		1	2	2	2	2	2		1	2
1402	24	2	1	71	1	2	2	5	1	5	2	2	1	2	2	2	1	2	1	2	2	2	2	2	1	2	2	2	2	2	1	2	2	1	2	2	2	1	2		1	2	2	2	2	2		1	1
1403	25	2	1	64	2	3	1	3	1	2	2	3	2	1	1	1	1	0															2		2	1	2	2	2		1	2	2	2	2	2		2
1404	26	2	1	61	2	1	1	8	3	3	2	2	2	2	1	2	1	1	2	2	2	2	2	2	2	1	2	2	2	2	2	2	2	1	2	2	2	1	2		1	2	2	2	2	2		1	2
1405	27	2	1	67	2	2	2	4	2	3	1	1	2	2	1	1	1	0															2		2	2	2	1	2		1	2	2	2	2	2		1	2
1406	28	2	1	68	2	5	1	3	3	5	1	2	2	2	2	2	1	2	1	2	2	2	2	2	2	1	2	2	2	2	2	2	2	1	2	2	2	1	2		1	2	2	2	2	2		1	2
1407	1	1	1	66	1	2	1	5	3	2	1	2	2	1	1	1	1	0															2		2	1	2	2	2		2	1	2	2	2	2		1	1
1408	2	1	1	73	2	2	1	3	3	5	1	2	2	2	1	1	1	0															2		2	2	2	1	2		1	2	2	2	2	2		1	2
1409	3	1	2	66	2	2	2	3	2	2	1	1	2	2	2	3	2	2	1	2	2	2	2	2	1	2	2	2	2	1	2	2	2	1	1	2	2	2	2		1	2	2	2	2	2		1	2
1410	4	1	1	60	2	2	2	3	3	4	1	2	2	1	2	1	1	0															2		2	2	2	1	2		1	2	2	2	2	2		1	1
1411	5	1	2	66	2	5	2	1	3	3	1	2	2	1	2	2	1	0															2		2	2	2	2	2	1	2	2	2	2	2	1		2
1412	6	1	1	82	1	2	1	2	2	2	1	1	3	2	3	2	3	2	1	2	2	2	2	2	2	2	2	2	2	2	2	2	1	2	2	2	2	1	2		1	2	2	2	2	2		1	1
1413	7	1	1	60	2	5	2	3	3	3	1	2	2	2	2	1	1	0															2		2	2	2	1	2		1	2	2	2	2	2		1	2
1414	9	1	1	66	2	5	2	4	2	5	1	2	2	2	2	1	1	0															2		2	2	2	1	2		1	2	2	2	2	2		1	2
1415	10	1	1	60	1	2	1	8	3	2	1	2	2	2	2	1	1	0															2		2	1	2	2	2		2	2	2	1	2	2		1	2
1416	11	1	1	70	2	2	2	3	3	5	1	2	2	2	2	1	1	1	2	2	2	2	2	2	2	2	2	2	2	2	2	2	1	1	2	2	2	1	2		2	2	1	2	2	2		1	2
1417	12	1	1	66	1	1	1	4	3	2	1	1	2	2	3	1	3	1	2	2	2	2	2	2	2	2	2	2	2	2	1	2	2	1	1	2	2	2	2		1	2	2	2	2	2		1	2
1418	13	1	1	61	2	2	2	3	3	4	1	2	2	2	2	1	1	2	1	2	2	2	2	1	2	2	2	2	2	2	2	2	2	1	2	2	2	1	2		1	2	2	2	2	2		1	2
1419	14	1	1	60	2	5	2	2	3	3	1	1	2	2	1	1	1	0															2		2	2	2	1	2		1	2	2	2	2	2		1	2
1420	15	1	2	60	1	1	3	4	4	2	1	2	2	2	1	1	1	0															2		2	2	2	1	2		2	2	1	2	2	2		1	2
1421	16	1	1	68	1	2	1	5	3	3	1	2	2	1	3	1	1	2	1	2	2	2	2	2	2	2	1	2	2	2	2	2	2	1	2	2	2	1	2		1	2	2	2	2	2		1	1
1422	17	1	1	64	1	2	1	4	2	3	1	2	2	2	2	2	1	0															2		1	2	2	2	2		1	2	2	2	2	2		1	1
1423	18	1	1	70	2	2	2	4	3	4	1	2	2	1	2	3	1	2	1	1	2	1	2	2	2	2	2	2	2	1	2	2	2	1	2	2	2	2	1		2	2	2	2	1	2		1	1
1424	19	1	1	66	1	2	2	3	3	5	1	2	2	2	1	1	1	0															2		2	2	2	1	2		1	2	2	2	2	2		1	2
1425	20	1	1	63	2	5	1	3	3	2	1	3	2	1	3	3	1	1	2	2	2	2	2	2	2	2	2	2	2	1	2	2	2	1	2	2	2	1	2		1	2	2	2	2	2		1	2
1426	21	2	1	64	2	2	1	4	2	3	1	3	2	2	2	2	1	2	2	1	2	1	2	2	2	2	2	2	2	2	2	2	2	1	1	2	2	1	2		1	2	2	2	2	2		1	2
1427	22	2	2	84	1	5	2	2	3	5	1	2	2	1	1	2	3	0															2		2	2	1	2	2		2	1	2	2	2	2		1	2
1428	23	2	1	77	1	2	3	3	4	5	3	2	2	1	3	3	1	2	1	2	2	2	2	2	2	2	2	2	2	1	2	2	2	2	2	2	2	1	2		1	2	2	2	2	2		1	2
1429	24	2	1	72	2	5	2	3	4	3	2	2	2	2	2	1	2	2	1	1	1	1	2	1	2	1	2	2	2	2	1	2	2	1	1	2	2	2	2		1	2	2	2	2	2		1	2
1430	25	2	1	85	1	5	3	8	3	3	1	2	2	2	3	2	2	2	2	2	2	2	2	2	2	1	1	2	1	2	2	2	2	1	2	2	2	1	2		1	2	2	2	2	2		1	2
1431	26	2	1	65	2	1	1	4	2	3	2	2	2	2	1	1	2	2	1	1	2	2	2	2	2	2	2	2	2	2	2	2	2	1	2	2	2	1	2		1	2	2	2	2	2		1	2
1432	27	2	1	62	1	5	1	4	2	4	3	2	2	1	1	1	1	0															2		1	2	2	2	2		1	2	2	2	2	2		1	2
1433	28	2	1	67	2	2	3	2	3	5	2	2	2	2	2	2	1	2	1	2	2	2	2	2	2	2	1	1	2	2	2	2	2	1	2	2	2	1	2		1	2	2	2	2	2		1	2
1434	1	1	1	63	2	3	2	1	3	1	1	2	2	1	3	1	1	2	1	1	2	2	2	2	1	2	2	2	1	2	2	2	2	2	2	2	1	2	2		2	2	1	2	2	2		1	2
1435	2	1	1	65	1	2	1	4	2	5	1	1	2	2	2	1	1	1	2	2	2	2	2	1	2	2	2	2	2	2	2	2	2	1	2	2	2	1	2		1	2	2	2	2	2		1	2
1436	3	1	1	64	2	2	1	3	3	3	1	2	2	1	2	1	1	2	1	2	2	2	2	2	2	1	2	2	2	2	2	2	2	1	2	2	2	1	2		1	2	2	2	2	2		1	2
1437	4	1	1	60	2	4	1	3	3	3	1	2	2	2	1	1	1	1	1	2	2	2	2	2	2	2	2	2	2	2	2	2	2	1	2	2	2	1	2		1	2	2	2	2	2		1	2
1438	5	1	2	63	1	2	1	5	3	3	1	2	2	2	3	1	1	0															2		1	2	2	2	2		1	2	2	2	2	2		1	1
1439	6	1	1	63	1	2	2	4	2	3	1	1	1	1	1	2	1	0															2		2	2	2	2	2		2	2	2	2	2	2		1	2
1440	7	1	1	68	1	2	3	2	1	5	1	2	2	1	1	1	3	0															2		1	2	2	2	2		1	2	2	2	2	2		1	2
1441	9	1	1	66	1	1	3	5	1	4	1	3	2	2	2	1	1	0															2		2	2	2	1	2		1	2	2	2	2	2		1	2
1442	10	1	1	60	2	5	1	3	3	2	1	2	2	2	1	2	1	0															2		2	2	2	1	2		2	2	1	2	2	2		1	2
1443	11	1	1	75	2	1	1	3	3	1	1	2	2	2	3	1	3	2	1	2	2	2	2	2	2	2	1	2	2	2	2	2	2	2	2	2	2	1	2		2	2	1	2	2	2		1	2
1444	12	1	1	65	2	5	2	1	1	3	1	2	2	2	3	3	3	2	2	2	2	2	2	1	2	2	2	2	2	1	2	2	2	2	2	2	1	2	2		2	2	1	2	2	2		1	2
1445	13	1	1	60	2	5	2	1	3	3	1	2	2	1	3	3	1	1	1	2	2	2	2	2	2	2	2	2	2	2	2	2	2	1	2	2	2	1	2		1	2	2	2	2	2		1	2
1446	14	1	1	81	2	5	2	3	3	5	1	2	2	2	1	1	1	1	1	2	2	2	2	2	2	2	2	2	2	2	2	2	2	2	2	2	1	2	2		1	2	2	2	2	2		1	2
1447	15	1	2	84	1	5	2	2	3	3	1	2	2	3	3	2	3	0															2		2	2	1	2	2		2	1	2	2	2	2		1	2
1448	16	1	1	62	2	2	2	9	3	4	1	2	2	2	3	1	1	0															2		2	2	2	1	2		1	2	2	2	2	2		1	2
1449	17	1	1	70	1	5	1	5	3	3	1	2	2	1	1	1	1	2	1	2	2	2	2	2	2	2	2	2	2	1	2	2	2	1	2	2	2	1	2		1	2	2	2	2	2		1	2
1450	18	1	1	62	2	1	1	3	2	4	1	2	2	2	2	3	1	0															2		1	2	2	2	2		1	2	2	2	2	2		2
1451	19	1	1	64	1	2	1	4	3	4	1	1	2	2	1	1	1	0															2		2	2	2	1	2		1	2	2	2	2	2		1	2
1452	21	2	1	60	1	2	1	4	1	3	1	1	3	2	2	3	1	1	2	2	2	2	2	2	2	2	2	2	1	2	2	2	2	1	2	2	2	1	2		1	2	2	2	2	2		1	1
1453	22	2	2	74	2	2	2	3	3	3	1	2	2	1	2	2	1	2	1	2	2	2	2	2	2	2	1	2	1	1	2	2	2	1	2	2	1	2	2		2	1	2	2	2	2		1	2
1454	23	2	1	69	1	2	1	5	2	2	2	2	3	1	1	2	1	0															2		2	2	2	1	2		1	2	2	2	2	2		1	1
1455	24	2	1	77	2	5	2	3	2	3	2	1	2	1	1	2	2	1	1	2	2	2	2	2	2	2	2	2	2	2	2	2	2	1	2	2	2	2	2	1	2	2	1	2	2	2		1	2
1456	25	2	1	82	2	5	3	3	3	2	1	3	2	3	3	3	3	0															2		2	1	2	2	2		1	2	2	2	2	2		2
1457	26	2	1	65	2	1	1	3	2	5	3	2	2	2	1	3	1	1	1	2	2	2	2	2	2	2	2	2	2	2	2	2	2	1	2	2	2	1	2		1	2	2	2	2	2		1	2
1458	27	2	1	61	1	2	2	4	3	4	2	2	1	1	1	2	1	0															2		2	2	1	2	2		2	2	1	2	2	2		1	1
1459	28	2	2	77	2	2	3	2	3	2	2	2	2	2	3	3	3	1	2	2	2	1	2	2	2	2	2	2	2	2	2	2	2	1	2	2	1	2	2		2	1	2	2	2	2		1	1
1460	1	1	2	73	1	2	2	4	2	5	1	1	2	2	1	1	1	0															2		2	2	2	1	2		1	2	2	2	2	2		1	2
1461	2	1	2	65	1	2	1	4	4	3	1	2	2	1	2	2	1	0															2		2	2	1	2	2		2	2	1	2	2	2		1	1
1462	3	1	2	83	1	2	1	3	2	2	1	1	3	2	2	2	1	1	2	2	2	2	2	2	1	2	2	2	2	2	2	2	2	1	2	2	1	2	2		2	1	2	2	2	2		1	2
1463	4	1	2	69	1	2	2	3	3	3	1	1	2	1	1	1	1	0															2		2	2	1	2	2		2	1	2	2	2	2		1	1
1464	5	1	1	65	2	2	1	3	3	5	1	2	2	2	1	3	3	0															2		2	2	2	1	2		1	2	2	2	2	2		1	2
1465	6	1	2	69	2	2	2	2	3	5	1	1	2	1	1	3	1	1	1	2	2	2	2	2	2	2	2	2	2	2	2	2	2	1	2	2	1	2	2		2	1	2	2	2	2		1	2
1466	6	1	2	65	2	5	2	2	3	4	1	3	2	1	1	1	1	2	1	2	2	2	2	2	2	2	1	2	2	2	2	2	2	2	2	2	1	2	2		2	1	2	2	2	2		1	2
1467	7	1	2	60	2	2	1	3	4	3	1	2	2	2	1	1	1	1	1	2	2	2	2	2	2	2	2	2	2	2	2	2	2	1	2	2	1	2	2		2	2	2	1	2	2		1	1
1468	9	1	2	68	2	2	3	5	3	5	1	2	2	2	2	2	3	2	1	2	2	2	2	1	2	2	2	2	2	2	2	2	2	1	1	2	2	2	2		1	2	2	2	2	2		1	2
1469	10	1	2	60	2	2	2	3	3	2	1	2	2	2	1	1	1	1	2	2	2	2	2	2	2	2	1	2	2	2	2	2	2	2	1	2	2	2	2		1	2	2	2	2	2		1	1
1470	11	1	2	74	2	5	1	1	3	2	1	1	2	2	2	1	1	1	1	2	2	2	2	2	2	2	2	2	2	2	2	2	2	2	2	1	2	2	2		2	1	2	2	2	2		1	2
1471	12	1	2	63	1	2	2	4	2	2	1	2	2	2	2	3	1	2	1	2	2	2	2	2	1	2	2	2	2	2	2	2	2	2	2	2	1	2	2		1	2	2	2	2	2		1	2
1472	13	1	2	62	2	2	2	3	4	2	1	1	2	2	2	2	2	0															2		2	2	1	2	2		1	2	2	2	2	2		2
1473	14	1	1	62	2	5	1	3	2	1	1	2	2	2	1	2	1	0															2		2	2	1	2	2		2	2	1	2	2	2		1	2
1474	15	1	1	67	2	5	2	3	3	2	1	2	2	2	3	3	1	1	1	2	2	2	2	2	2	2	2	2	2	2	2	2	2	2	2	1	2	2	2		2	2	1	2	2	2		1	2
1475	16	1	2	77	2	1	2	3	3	5	1	2	2	2	1	3	3	0															2		2	2	1	2	2		2	1	2	2	2	2		1	2
1476	17	1	2	62	2	1	1	4	2	2	1	2	2	1	3	2	1	0															2		1	2	2	2	2		1	2	2	2	2	2		1	2
1477	18	1	2	65	1	2	1	4	2	1	1	1	2	2	1	1	1	2	1	2	2	2	2	2	1	2	2	2	2	2	2	2	2	2	2	2	1	2	2		2	1	2	2	2	2		1	1
1478	19	1	2	69	2	2	2	4	2	3	1	2	2	2	2	3	1	2	1	2	2	2	2	2	2	2	1	2	1	2	2	2	2	1	2	2	1	2	2		2	1	2	2	2	2		1	2
1479	20	1	2	61	2	2	1	2	2	3	1	1	2	2	1	3	3	1	2	2	2	1	2	2	2	2	2	2	2	2	2	2	2	2	2	2	1	2	2		2	1	2	2	2	2		1	1
1480	21	2	2	77	2	5	2	1	3	5	2	1	2	2	3	2	3	2	1	2	2	2	2	2	2	2	1	2	2	1	2	2	2	1	2	2	1	2	2		2	1	2	2	2	2		1	2
1481	22	2	1	78	2	5	2	2	3	3	1	2	2	2	3	1	1	1	2	2	2	2	2	2	1	2	2	2	2	2	2	2	2	1	2	2	2	1	2		1	2	2	2	2	2		1	2
1482	23	2	2	76	2	5	1	1	3	3	1	2	2	2	2	1	1	0															2		2	2	2	2	2	1	2	2	2	2	2	2	1	1	2
1483	24	2	2	61	2	2	2	1	4	5	2	2	2	2	2	1	1	2	1	2	2	2	2	2	2	1	2	2	2	2	1	2	2	1	2	2	2	2	2	1	2	2	1	2	2	2		1	1
1484	25	2	2	84	1	2	3	1	3	4	2	1	3	1	3	3	1	2	2	1	1	1	2	2	2	2	2	2	2	1	2	2	1	1	1	2	2	2	2		1	2	2	2	2	2		1	2
1485	26	2	2	63	2	2	1	4	2	5	1	2	2	1	3	3	1	0															2		2	2	1	2	2		2	1	2	2	2	2		1	1
1486	27	2	2	69	2	1	2	4	3	5	1	2	2	2	1	1	1	1	1	2	2	2	2	2	2	2	2	2	2	2	2	2	2	1	2	2	2	1	2		1	2	2	2	2	2		1	2
1487	28	2	2	77	1	2	1	8	1	4	2	2	2	2	1	1	1	0															2		2	2	1	2	2		2	1	2	2	2	2		1	2
1488	1	1	2	74	1	2	1	2	2	4	1	1	2	1	3	1	1	0															2		1	2	2	2	2		1	2	2	2	2	2		1	1
1489	2	1	2	61	2	2	1	3	2	4	1	2	2	2	1	1	1	0															2		2	2	1	2	2		2	1	2	2	2	2		1	1
1490	3	1	2	77	2	5	1	1	3	2	1	1	2	1	2	1	3	0															2		1	2	2	2	2		1	2	2	2	2	2		1	2
1491	4	1	2	70	2	2	1	3	3	5	1	2	2	2	1	1	1	2	1	2	2	2	2	1	2	2	2	2	2	2	2	2	2	1	2	2	1	2	2		2	1	2	2	2	2		1	2
1492	5	1	1	61	2	5	1	3	3	4	1	2	2	2	1	2	1	0															2		2	2	2	1	2		1	2	2	2	2	2		1	2
1493	6	1	2	65	2	5	1	2	2	4	1	2	2	2	3	3	1	2	1	2	2	2	2	2	1	2	2	2	2	1	2	2	2	2	2	2	1	2	2		2	1	2	2	2	2		1	2
1494	7	1	2	60	2	2	2	3	4	3	1	2	2	2	2	2	1	1	1	2	2	2	2	2	2	2	2	2	2	2	2	2	2	1	2	2	1	2	2		2	2	1	2	2	2		1	1
1495	9	1	2	66	2	1	1	2	2	5	1	2	2	2	2	1	1	2	2	2	2	2	2	2	2	2	2	2	2	2	1	1	2	2	2	2	1	2	2		2	2	1	2	2	2		1	2
1496	10	1	2	80	2	5	1	2	3	1	1	1	2	1	2	2	3	1	1	2	2	2	2	2	2	2	2	2	2	2	2	2	2	2	2	2	1	2	2		2	2	1	2	2	2		1	2
1497	11	1	2	78	2	2	2	1	3	2	1	2	2	2	1	3	1	1	1	2	2	2	2	2	2	2	2	2	2	2	2	2	2	1	2	1	2	2	2		2	1	2	2	2	2		1	2
1498	12	1	2	80	2	5	2	4	3	3	1	2	2	2	3	3	3	2	1	2	2	1	2	2	2	1	1	2	2	1	1	1	2	1	2	2	1	2	2		1	2	2	2	2	2		1	2
1499	13	1	2	60	1	2	1	4	2	4	1	2	2	1	1	1	1	0															2		2	2	1	2	2		1	2	2	2	2	2		1	2
1500	14	1	2	78	2	2	1	2	3	1	1	1	2	2	2	3	1	0															2		2	2	1	2	2		2	2	1	2	2	2		1	2
1501	15	1	1	60	2	2	1	5	1	5	1	2	2	1	1	2	1	0															2		1	2	2	2	2		1	2	2	2	2	2		1	1
1502	16	1	2	63	1	2	1	3	2	3	1	1	2	2	1	2	1	0															2		2	2	1	2	2		2	1	2	2	2	2		1	1
1503	17	1	2	68	1	2	1	4	2	5	1	2	2	2	1	1	1	0															2		2	2	1	2	2		1	2	2	2	2	2		1	1
1504	18	1	2	89	2	5	2	4	3	4	1	2	2	2	1	2	3	2	1	2	2	2	2	2	2	2	2	2	2	1	2	2	2	1	2	2	1	2	2		2	1	2	2	2	2		1	2
1505	19	1	2	83	1	5	2	2	3	2	1	1	2	2	3	3	3	1	2	2	2	2	2	2	1	2	2	2	2	2	2	2	2	2	2	2	2	1	2		2	1	2	2	2	2		1	2
1506	20	1	2	65	1	2	1	2	2	3	1	1	1	2	1	1	1	0															2		2	2	1	2	2		2	1	2	1	2	2		1	1
1507	21	2	2	72	1	5	2	2	2		2	1	1	2	2	2	2	2	1	2	2	2	2	2	2	1	1	2	2	2	2	2	2	1	2	2	1	2	2		2	1	2	2	2	2		1	2
1508	22	2	1	61	2	1	1	8	3	2	2	2	2	2	2	2	1	2	1	2	2	2	2	2	2	2	1	2	2	2	2	2	2	1	1	2	2	2	2		1	2	2	2	2	2		1	2
1509	22	2	1	72	1	2	1	5	3	3	3	2	2	2	1	3	1	2	1	2	2	2	2	2	2	2	2	2	1	2	2	2	2	1	2	2	2	1	2		2	1	1	1	1	1		1	2
1510	23	2	2	63	2	4	2	3	3	3	1	2	2	1	3	3	1	1	2	2	2	2	2	2	2	2	2	2	2	1	2	2	2	2	2	1	2	2	2		1	2	2	2	2	2		1	2
1511	24	2	2	66	2	2	2	3	3	5	2	2	2	1	2	2	1	1	2	2	2	2	2	2	2	2	1	2	2	2	2	2	2	2	2	2	2	1	2		1	2	2	2	2	2		1	2
1512	25	2	2	67	2	2	3	3	2	3	2	1	2	1	1	1	1	0															2		2	2	2	1	2		1	2	2	2	2	2		1	2
1513	26	2	2	66	1	2	1	5	2	5	1	1	3	2	2	1	1	0															2		2	2	1	2	2		2	1	2	2	2	2		1	1
1514	28	2	2	72	1	5	1	2	3	3	2	3	1	1	1	1	2	0															2		2	2	1	2	2		2	1	2	2	2	2		1	2
1515	1	1	2	68	1	2	1	5	2	5	1	2	2	1	1	2	1	0															2		2	1	2	2	2		2	1	2	2	2	2		1	1
1516	2	1	2	61	2	2	1	3	3	4	1	2	2	2	3	1	1	0															2		2	2	2	2	2	1	2	2	2	2	2	2	1	1	1
1517	3	1	2	60	1	5	1	3	2	4	1	1	3	1	2	2	1	0															2		2	2	1	2	2		2	1	2	2	2	2		1	2
1518	4	1	2	78	1	2	1	2	3	3	1	1	2	2	3	2	1	0															2		2	2	1	2	2		2	1	2	2	2	2		1	1
1519	5	1	1	72	1	2	1	3	3	3	1	2	2	2	3	3	2	0															2		1	2	2	2	2		1	2	2	2	2	2		1	1
1520	6	1	2	69	1	2	1	2	2	5	1	1	2	1	1	3	2	0															2		2	2	2	1	2		1	2	2	2	2	2		1	2
1521	7	1	2	70	1	2	2	2	4	3	1	2	2	1	2	3	1	2	1	2	2	2	2	2	1	2	2	2	2	2	2	2	2	1	2	2	1	2	2		2	2	1	2	2	2		1	1
1522	9	1	2	67	2	1	1	3	2	5	1	2	2	2	2	1	1	0															2		2	2	1	2	2		2	2	1	2	2	2		1	2
1523	10	1	2	74	2	5	1	2	3	2	1	1	2	1	1	2	2	0															2		2	2	2	2	2	1	2	2	1	2	2	2		1	2
1524	11	1	2	85	1	2	2	2	2	3	1	2	2	2	1	2	3	2	2	2	2	2	2	2	2	2	2	2	1	2	2	2	1	2	2	2	1	2	2		1	2	2	2	2	2		1	2
1525	12	1	2	62	2	5	1	5	1	2	1	2	2	2	1	1	1	2	1	2	2	2	2	2	2	2	2	2	2	1	2	2	2	2	2	2	1	2	2		2	2	1	2	2	2		1	2
1526	13	1	2	61	1	2	2	3	4	2	1	1	2	2	2	2	2	0															2		2	2	1	2	2		1	2	2	2	2	2		2
1527	14	1	2	82	1	5	2	2	3	1	2	2	2	1	1	2	1	0															2		2	2	2	2	2	1	2	2	1	2	2	2		1	2
1528	15	1	1	82	1	2	2	4	3	5	1	1	2	2	2	3	2	1	2	2	2	2	2	2	2	2	2	2	2	1	2	2	2	2	2	2	2	1	2		1	2	2	2	2	2		1	2
1529	16	1	2	68	2	2	1	3	2		1	2	2	2	1	1	1	0															2		2	2	1	2	2		2	1	2	2	2	2		1	1
1530	17	1	2	63	2	2	1	2	2	4	1	2	2	1	3	1	1	1	2	2	2	2	2	1	2	2	2	2	2	2	2	2	2	2	2	2	1	2	2		2	1	2	2	2	2		1	1
1531	18	1	2	71	1	2	2	5	3	4	1	2	2	2	3	3	1	2	1	2	2	2	2	2	2	2	2	2	2	1	2	2	1	1	2	2	2	2	2	1	2	2	2	2	2	2	1	1	1
1532	19	1	2	68	2	2	1	3	3	3	1	2	2	2	3	2	1	1	1	2	2	2	2	2	2	2	2	2	2	2	2	2	2	1	2	2	1	2	2		2	2	1	2	2	2		1	2
1533	20	1	2	60	1	2	1	5	2	3	1	3	3	3	3	3	1	1	2	1	2	2	2	2	2	2	2	2	2	2	2	2	2	1	2	2	1	2	2		2	1	2	2	2	2		1	2
1534	21	2	2	62	1	2	1	2	2	4	2	1	2	1	1	1	1	1	2	2	2	2	2	2	2	2	1	2	2	2	2	2	2	2	2	2	1	2	2		2	1	2	2	2	2		1	1
1535	23	2	2	72	1	5	1	2	3	3	1	3	2	1	1	1	1	0															2		2	2	1	2	2		2	1	2	2	2	2		1	2
1536	24	2	2	68	1	2	2	1	2	5	2	1	3	3	2	2	2	1	2	2	2	2	2	2	2	2	1	2	2	2	2	2	2	2	2	2	2	2	2	1	2	2	1	2	2	2		1	1
1537	25	2	2	86	1	2	1	4	3	1	3	1	2	1	1	1	1	1	2	2	2	2	2	2	2	2	2	2	2	2	2	2	1	1	2	2	2	1	2		2	1	2	2	2	2		1	1
1538	26	2	2	62	2	5	1	1	3	2	1	2	2	2	3	3	1	1	2	2	2	2	2	2	2	2	2	2	2	2	2	2	1	1	2	2	1	2	2		2	1	2	2	2	2		1	2
1539	27	2	2	65	1	2	1	3	4	4	1	2	2	2	3	1	1	0															2		2	2	1	2	2		2	2	1	2	2	2		1	2
1540	27	2	2	60	2	2	1	3	3	4	2	2	2	1	2	2	2	0															2		2	2	1	2	2		2	2	1	2	2	2		1	2
1541	28	2	2	72	2	5	3	1	3	2	1	2	2	2	2	1	1	0															2		2	2	1	2	2		2	1	2	2	2	2		1	2
1542	1	1	2	63	1	2	2	4	2	4	1	2	2	1	2	1	1	1	2	2	2	2	2	2	2	2	2	2	2	2	2	2	1	2	1	2	2	2	2		1	2	2	2	2	2		1	2
1543	2	1	2	67	2	2	1	3	4	3	1	2	2	1	3	1	1	1	1	2	2	2	2	2	2	2	2	2	2	2	2	2	2	1	2	2	1	2	2		2	1	2	2	2	2		1	1
1544	3	1	2	70	2	5	2	2	3	2	1	1	2	1	2	1	1	0															2		1	2	2	2	2		1	2	2	2	2	2		1	2
1545	4	1	2	71	2	2	1	2	3	3	1	1	2	1	2	2	1	0															2		2	2	1	2	2		2	1	2	2	2	2		1	1
1546	5	1	1	87	1	2	2	2	3	4	1	3	2	1	2	3	3	0															2		1	2	2	2	2		1	2	2	2	2	2		1	2
1547	7	1	2	67	2	5	1	3	4	2	1	2	2	2	3	3	1	2	1	2	2	1	2	2	2	2	2	2	2	2	2	2	2	1	2	2	2	1	2		2	1	2	2	2	2		1	2
1548	9	1	2	83	1	2	2	2	2	5	1	1	1	2	3	1	1	1	2	2	2	2	2	2	2	2	2	2	1	2	2	2	2	1	2	2	1	2	2		1	2	2	2	2	2		1	2
1549	10	1	2	72	2	5	3	2	3	3	1	2	2	2	3	3	1	2	1	1	2	2	2	2	2	2	2	2	2	2	2	2	2	1	2	2	2	1	2		1	2	2	2	2	2		1	2
1550	11	1	2	77	1	5	1	3	2	3	1	3	2	2	3	1	1	2	1	2	2	2	2	2	1	2	2	2	2	2	2	2	2	1	2	2	1	2	2		2	2	2	1	2	2		1	2
1551	12	1	2	65	2	2	1	3	2	3	1	1	2	2	1	1	1	1	1	2	2	2	2	2	2	2	2	2	2	2	2	2	2	2	2	2	1	2	2		1	2	2	2	2	2		1	1
1552	13	1	2	61	2	2	1	3	2	2	1	2	2	2	3	3	1	0															2		2	2	1	2	2		1	2	2	2	2	2		1	2
1553	14	1	2	77	2	2	2	2	3	1	1	2	2	2	2	3	2	0															2		2	2	1	2	2		2	2	1	2	2	2		1	2
1554	15	1	1	68	2	5	1	9	3	3	1	2	2	2	3	3	3	0															2		2	2	2	1	2		2	2	1	2	2	2		1	2
1555	16	1	2	81	1	5	1	3	2	4	1	3	3	2	1	1	1	0															2		2	2	2	1	2		1	2	2	2	2	2		1	2
1556	17	1	2	65	1	2	1	3	2	1	1	1	2	2	1	2	1	0															2		2	2	2	1	2		1	2	2	2	2	2		1	1
1557	18	1	2	70	2	5	2	3	2	3	1	1	2	2	2	1	1	0															2		2	2	1	2	2		2	1	2	2	2	2		1	2
1558	19	1	2	83	2	5	3	4	3	4	1	2	2	1	2	1	4	0															2		2	2	1	2	2		2	1	2	2	2	2		1	2
1559	20	1	2	64	1	2	1	3	2	3	1	3	2	1	2	3	3	2	2	1	2	2	2	2	1	2	2	2	2	2	2	2	2	1	1	2	1	2	2		1	2	2	2	2	2		1	1
1560	21	2	2	75	2	2	1	1	2	3	1	1	2	2	1	1	1	1	2	2	2	2	2	2	2	1	2	2	2	2	2	2	2	1	2	2	1	2	2		2	1	2	2	2	2		1	1
1561	22	2	1	67	1	2	2	5	3	3	1	2	2	1	1	1	1	1	1	2	2	2	2	2	2	2	2	2	2	2	2	2	2	2	2	2	2	1	2		1	2	2	2	2	2		1	1
1562	23	2	2	70	1	5	2	3	3	3	1	3	3	1	1	2	1	0															2		2	2	1	2	2		2	1	2	2	2	2		1	2
1563	24	2	2	73	2	2	2	3	3	4	2	2	2	3	2	2	1	2	2	2	2	2	2	2	2	1	1	2	2	1	2	2	2	1	2	2	2	1	2		1	2	2	2	2	2		1	2
1564	25	2	2	90	1	2	3	2	3	2	1	3	2	2	2	3	1	2	2	1	1	1	2	2	2	2	2	2	2	1	2	2	2	1	1	2	2	2	2		1	2	2	2	2	2		1	1
1565	26	2	2	62	1	2	1	3	2	2	1	1	2	1	1	2	1	0															2		2	2	1	2	2		2	1	2	2	2	2		1	1
1566	27	2	2	73	1	2	2	2	2	3	2	1	2	1	1	3	1	0															2		1	2	2	2	2		1	2	2	2	2	2		1	1
1567	28	2	2	69	1	2	1	3	2	3	2	2	2	2	1	3	1	0															2		2	2	2	1	2		2	1	2	2	2	2		1	2
1568	1	1	2	78	1	5	2	4	3	5	1	1	2	2	2	1	1	0															2		2	2	1	2	2		2	1	2	2	2	2		1	2
1569	2	1	2	70	1	2	1	2	2	5	1	2	2	1	1	1	1	0															2		2	2	1	2	2		2	1	2	2	2	2		1	1
1570	3	1	1	66	2	5	1	3	2	3	1	2	2	2	2	1	2	0															2		1	2	2	2	2		1	2	2	2	2	2		1	2
1571	4	1	2	64	2	5	2	3	3	3	1	1	2	1	3	1	1	1	1	2	2	2	2	2	2	2	2	2	2	2	2	2	2	2	1	2	2	2	2		1	2	2	2	2	2		1	2
1572	5	1	1	87	2	5	2	3	3	5	1	2	2	1	2	1	1	0															2		1	2	2	2	2		1	2	2	2	2	2		1	2
1573	6	1	2	65	2	2	1	2	3	4	1	1	2	2	2	3	1	2	2	2	2	2	2	2	2	2	1	2	2	1	2	2	1	1	2	2	1	2	2		2	1	2	2	2	2		1	2
1574	7	1	2	69	2	5	1	3	2	3	1	2	2	1	2	2	2	1	1	2	2	2	2	2	2	2	2	2	2	2	2	2	2	1	2	2	1	2	2		2	2	1	2	2	2		1	2
1575	9	1	2	62	2	1	3	4	2	3	1	2	2	2	3	1	1	2	2	2	2	2	2	1	2	2	2	2	2	2	1	2	2	1	2	2	1	2	2		2	2	1	2	2	2		1	2
1576	10	1	2	66	1	2	1	3	1	3	1	1	1	2	1	1	2	0															2		2	2	2	2	2	1	1	2	2	2	2	2		1	1
1577	11	1	2	74	2	1	3	1	2	2	2	2	2	2	3	3	1	2	1	2	2	1	2	2	2	2	1	2	2	2	2	2	2	2	2	1	2	2	2		2	1	2	2	2	2		1	2
1578	12	1	2	70	1	2	1	3	1	3	1	1	2	2	2	2	2	2	2	2	2	2	2	1	2	2	2	2	1	2	1	2	2	2	2	2	1	2	2		2	2	1	2	2	2		1	1
1579	13	1	2	61	1	2	2	4	2	5	1	2	1	2	1	1	1	0															2		2	2	1	2	2		1	2	2	2	2	2		1	2
1580	14	1	2	77	2	2	1	2	3	1	1	2	2	2	2	2	1	0															2		2	2	1	2	2		2	2	1	2	2	2		1	2
1581	15	1	1	65	2	5	2	9	3	3	1	2	2	2	1	3	1	2	1	2	2	2	2	2	1	1	2	2	2	2	2	2	2	1	2	2	2	1	2		1	2	2	2	2	2		1	2
1582	16	1	2	76	1	2	2	3	2	5	1	2	2	2	1	1	1	0															2		2	2	1	2	2		2	1	2	2	2	2		1	2
1583	17	1	2	68	1	2	2	3	3	2	1	2	2	2	1	2	1	1	1	2	2	2	2	2	2	2	2	2	2	2	2	2	2	1	1	2	2	2	2		1	2	2	2	2	2		1	2
1584	18	1	2	71	1	2	2	4	2	4	1	2	2	1	1	1	1	0															2		2	2	1	2	2		2	1	2	2	2	2		1	1
1585	19	1	2	65	1	2	1	2	2	2	1	2	2	1	3	2	1	0															2		2	2	1	2	2		2	2	1	2	2	2		1	1
1586	20	1	1	61	2	5	2	3	3	4	1	1	2	1	3	3	1	2	1	2	2	2	1	1	2	2	2	2	2	2	2	2	2	1	2	2	1	2	2		2	1	2	2	2	2		1	2
1587	21	2	2	67	1	2	3	3	2	4	1	2	1	1	1	1	1	0															2		2	2	1	2	2		2	1	2	2	2	2		1	1
1588	22	2	1	71	2	5	2	2	3	5	1	2	2	1	1	1	1	0															2		2	2	2	1	2		2	2	1	2	2	2		1	2
1589	23	2	2	66	2	5	2	4	1	4	2	2	2	1	1	2	2	2	1	2	2	2	2	2	2	1	2	2	2	2	2	2	2	1	2	2	2	1	2		1	2	2	2	2	2		1	2
1590	24	2	2	64	2	2	2	1	3	3	2	2	2	1	2	1	1	2	1	2	2	2	2	2	2	2	1	2	2	2	2	2	2	1	2	2	1	2	2		2	1	2	2	2	2		1	1
1591	25	2	2	72	2	5	1	1	3	2	2	2	2	2	1	1	1	0															2		1	2	2	2	2		1	2	2	2	2	2		1	2
1592	26	2	2	62	2	2	1	3	3	2	2	1	2	1	2	2	1	2	1	2	1	2	2	2	2	2	2	2	2	2	2	2	2	1	2	2	1	2	2		2	1	2	2	2	2		1	1
1593	27	2	2	60	1	2	1	3	4	3	2	1	2	2	1	1	1	0															2		2	2	1	2	2		2	2	1	2	2	2		1	1
1594	28	2	2	60	2	2	2	3	3	5	2	2	2	2	1	2	1	2	2	1	2	2	2	2	2	2	1	2	2	2	2	2	2	1	2	2	1	2	2		2	1	2	2	2	2		1	2
1595	1	1	2	72	1	2	1	8	3	4	1	1	2	1	2	2	3	0															2		2	2	2	1	2		2	2	2	1	2	2		1	1
1596	2	1	2	72	1	1	3	4	2	4	1	1	1	1	3	1	1	1	1	2	2	2	2	2	2	2	2	2	2	2	2	2	2	1	2	2	1	2	2		2	1	2	2	2	2		1	2
1597	3	1	2	70	1	5	1	4	2	5	1	2	2	1	2	1	1	1	1	2	2	2	2	2	2	2	2	2	2	2	2	2	2	2	1	2	2	2	2		1	2	2	2	2	2		1	2
1598	4	1	2	65	1	2	2	3	3	3	1	1	2	2	2	1	1	1	1	2	2	2	2	2	2	2	2	2	2	2	2	2	2	2	2	2	1	2	2		2	1	2	2	2	2		1	2
1599	5	1	1	73	2	5	1	3	3	3	1	2	2	1	2	2	2	0															2		1	2	2	2	2		1	2	2	2	2	2		1	2
1600	6	1	2	68	1	5	2	2	2	5	1	1	2	2	1	1	1	2	1	2	2	2	2	2	2	2	1	2	2	2	2	2	2	1	2	2	1	2	2		2	1	2	2	2	2		1	1
1601	7	1	2	61	2	2	2	2	2	2	1	1	2	2	1	2	1	0															2		2	2	1	2	2		2	2	1	2	2	2		1	2
1602	9	1	2	86	2	5	1	4	3	4	1	2	2	2	2	3	3	0															2		2	2	1	2	2		2	2	1	2	2	2		1	2
1603	10	1	2	60	1	2	2	3	2	2	1	1	2	2	1	1	1	0															2		1	2	2	2	2		1	2	2	2	2	2		1	2
1604	11	1	2	78	2	2	2	3	3	2	2	2	2	2	3	3	1	2	1	2	2	2	2	2	2	2	1	2	2	2	2	2	2	2	2	1	2	2	2		2	1	2	2	2	2		1	1
1605	12	1	2	67	2	5	2	4	2	3	1	2	2	2	1	3	1	2	1	1	1	2	2	2	2	2	2	2	2	2	2	2	2	1	2	2	1	2	2		1	2	2	2	2	2		1	2
1606	13	1	2	65	2	5	2	4	3	5	1	2	2	2	3	1	1	1	1	2	2	2	2	2	2	2	2	2	2	2	2	2	2	2	1	2	2	2	2		1	2	2	2	2	2		1	2
1607	14	1	2	63	1	2	2	4	3	3	1	1	2	1	3	3	1	0															2		2	2	1	2	2		2	1	2	2	2	2		1	2
1608	15	1	1	87	2	5	2	2	3	3	1	2	2	2	3	3	3	2	1	2	2	2	2	2	2	2	2	2	2	1	2	2	2	1	2	2	2	1	2		1	2	2	2	2	2		1	2
1609	16	1	2	66	2	1	2	3	2	3	1	2	2	2	3	1	1	0															2		2	2	1	2	2		2	1	2	2	2	2		1	2
1610	17	1	2	60	2	5	2	3	2	1	1	1	2	2	2	1	1	0															2		2	1	2	2	2		1	2	2	2	2	2		1	2
1611	18	1	2	90	2	1	2	2	3	3	1	2	2	2	1	1	1	1	2	2	2	2	2	2	2	2	2	2	2	1	2	2	2	2	2	2	1	2	2		2	1	2	2	2	2		1	2
1612	19	1	2	72	1	2	1	2	3	2	1	3	2	1	3	1	1	2	2	2	2	2	2	2	1	2	2	2	2	2	1	2	2	1	2	2	2	1	2		2	1	2	2	2	2		1	2
1613	20	1	2	68	1	2	2	3	2	3	1	1	3	2	1	2	1	0															2		2	2	1	2	2		2	1	2	1	2	2		1	1
1614	21	2	2	78	1	5	2	2	2		1	1	2	2	3	3	1	2	1	2	2	2	2	2	2	1	1	2	2	2	2	2	2	1	2	2	1	2	2		2	1	2	2	2	2		1	2
1615	22	2	1	75	1	4	1	2	3	3	1	1	3	3	2	3	1	2	1	2	2	2	2	2	2	2	2	2	1	1	2	2	2	1	2	2	2	1	2		1	2	2	2	2	2		1	2
1616	23	2	2	61	2	2	2	3	3	3	2	2	2	1	1	2	1	0															2		2	2	2	1	2		2	2	1	2	2	2		1	2
1617	24	2	2	63	1	2	2	4	2	5	1	1	2	1	2	1	1	1	2	2	2	2	2	2	2	2	1	2	2	2	2	2	2	2	2	2	2	1	2		1	2	2	2	2	2		1	1
1618	25	2	2	70	2	1	3	1	2	1	2	1	2	1	1	3	1	2	1	2	2	2	2	2	2	2	2	2	1	2	1	2	2	2	2	2	1	2	2		1	2	2	2	2	2		1	2
1619	26	2	2	74	1	2	1	2	2	2	2	1	2	2	1	2	1	0															2		2	2	2	1	2		1	2	2	2	2	2		1	1
1620	27	2	2	72	2	5	2	3	3	3	2	2	2	1	2	3	1	0															2		2	2	2	1	2		1	2	2	2	2	2		1	2
1621	28	2	1	80	2	5	1	4	3	3	2	2	2	2	1	1	1	0															2		2	2	2	1	2		1	2	2	2	2	2		1	2
1622	1	1	1	78	2	5	2	1	3	3	1	3	2	2	3	2	3	0															2		2	2	2	1	2		2	2	1	2	2	2		1	2
1623	2	1	1	79	2	1	3	5	3	5	1	2	2	2	1	2	1	2	2	2	2	2	2	1	1	2	2	1	2	2	2	2	2	1	2	1	2	2	2		1	2	2	2	2	2		1	2
1624	3	1	1	70	2	5	1	3	2	5	1	2	2	2	2	2	1	0															2		2	2	2	2	2	1	1	2	2	2	2	2		1	2
1625	4	1	1	76	1	2	2	4	3	3	1	2	2	2	3	2	2	0															2		2	2	1	2	2		2	1	2	2	2	2		1	1
1626	5	1	1	71	2	5	1	5	3	4	2	2	2	2	3	3	2	2	1	1	2	1	1	2	2	2	1	1	2	1	2	2	1	1	2	2	2	1	2		1	2	2	2	2	2		1	2
1627	6	1	1	65	2	2	1	1	2	2	1	1	2	1	3	2	2	0															2		2	2	1	2	2		2	1	2	2	2	2		2
1628	7	1	1	64	2	5	3	2	3	3	1	2	2	2	1	3	1	0															2		2	2	2	2	2		2	2	1	2	2	2		1	1
1629	9	1	1	74	2	5	1	2	3	2	1	2	2	2	3	3	1	0															2		2	1	2	2	2		1	2	2	2	2	2		1	2
1630	10	1	1	60	2	2	2	3	3	4	1	1	2	1	1	1	1	0															2		2	2	2	2	2	1	2	2	2	2	2	2	1	1	2
1631	11	1	1	68	1	2	1	5	3	3	1	2	2	2	3	1	3	0															2		1	2	2	2	2		1	2	2	2	2	2		1	1
1632	12	1	1	66	2	5	1	4	3	3	1	2	2	2	1	3	3	2	2	1	2	1	2	2	2	2	1	2	2	2	1	2	2	2	2	2	2	2	2	1	2	2	1	2	2	2		1	2
1633	13	1	1	85	1	5	3	2	3	5	1	3	2	3	2	3	3	2	1	2	2	1	2	2	2	2	2	1	2	2	2	2	2	1	2	2	2	1	2		1	2	2	2	2	2		1	2
1634	14	1	1	66	2	5	2	3	2	2	1	3	2	1	3	3	1	2	2	2	2	2	2	2	2	1	1	2	1	1	2	1	2	1	1	2	2	2	2		1	2	2	2	2	2		1	2
1635	15	1	2	89	1	5	1	3	3	4	1	2	2	2	1	3	2	0															2		2	2	2	2	2	1	2	2	2	2	2	2	1	1	2
1636	16	1	1	62	1	2	3	5	2	3	1	2	2	2	2	2	1	0															2		1	2	2	2	2		1	2	2	2	2	2		1	2
1637	17	1	1	63	1	2	2	4	2	5	1	2	2	1	1	1	1	1	2	2	2	2	2	2	2	1	2	2	2	2	2	2	2	2	2	2	2	1	2		1	2	2	2	2	2		1	1
1638	18	1	1	69	2	5	2	3	3	4	1	2	2	2	1	2	1	1	2	2	2	2	2	2	2	2	2	2	2	2	2	2	1	2	2	2	2	1	2		1	2	2	2	2	2		1	2
1639	19	1	1	62	2	1	3	3	3	2	1	2	2	2	3	1	1	2	1	2	2	2	2	2	2	2	2	2	2	2	1	2	2	2	2	2	2	1	2		1	2	2	2	2	2		1	2
1640	20	1	1	73	1	5	1	5	2	5	3	2	2	2	1	1	1	1	1	2	2	2	2	2	2	2	2	2	2	2	2	2	2	2	2	2	2	2	2		2	2	2	2	2	2		2
1641	21	2	1	82	1	5	2	5	2	4	1	1	2	2	2	3	2	2	1	2	2	2	2	2	1	2	2	2	2	2	2	2	2	1	1	2	2	2	2		1	2	2	2	2	2		1	2
1642	22	2	2	69	1	5	1	2	3	1	2	1	1	1	2	2	1	1	1	2	2	2	2	2	2	2	2	2	2	2	2	2	2	2	2	2	1	2	2		2	1	2	2	2	2		1	1
1643	23	2	1	60	1	2	1	5	1	2	3	2	2	1	3	1	1	1	2	2	2	2	2	2	2	2	1	2	2	2	2	2	2	2	2	2	2	1	2		1	2	2	2	2	2		2
1644	24	2	1	80	1	2	2	3	3	1	2	1	3	1	1	1	1	0															2		2	2	2	1	2		1	2	2	2	2	2		1	1
1645	25	2	1	61	2	2	1	3	3	2	1	2	2	2	3	3	1	2	2	2	2	1	2	2	2	2	1	1	2	2	2	2	2	1	2	1	2	2	2		1	2	2	2	2	2		1	2
1646	26	2	1	62	2	2	2	3	2	4	1	2	2	2	3	3	1	1	1	2	2	2	2	2	2	2	2	2	2	2	2	2	2	1	2	2	2	1	2		1	2	2	2	2	2		1	1
1647	27	2	1	70	2	2	2	3	3	3	3	1	2	1	1	3	1	0															2		2	2	2	2	2		2	2	2	2	2	2	1	1	2
1648	28	2	1	60	1	2	1	3	4	5	2	3	3	3	1	1	1	0															2		2	2	2	1	2		1	2	2	2	2	2		1	1
1649	1	1	1	71	1	5	2	2	3	2	1	2	2	1	1	1	1	1	2	2	2	2	2	1	2	2	2	2	2	2	2	2	2	2	2	2	2	1	2		2	2	1	2	2	2		1	2
1650	2	1	1	80	2	5	3	2	3	3	2	2	2	2	3	2	1	2	1	1	1	2	2	2	2	1	1	1	2	1	2	2	2	1	2	1	2	2	2		1	2	2	2	2	2		1	2
1651	3	1	1	60	2	5	3	9	3	5	1	2	2	1	2	2	2	0															2		2	2	2	1	2		1	2	2	2	2	2		1	2
1652	4	1	1	82	2	5	2	1	3	3	1	2	2	1	2	3	1	0															2		2	2	2	1	2		1	2	2	2	2	2		1	2
1653	5	1	1	70	2	5	1	3	2	3	1	2	2	1	2	2	2	0															2		2	2	2	1	2		1	2	2	2	2	2		1	2
1654	6	1	1	78	2	5	2	2	3	5	1	2	2	2	1	2	2	0															2		1	2	2	2	2		1	2	2	2	2	2		1	2
1655	9	1	1	68	1	2	2	5	2	4	1	3	3	3	2	3	1	2	1	2	2	2	2	2	1	2	2	2	2	2	2	2	2	1	2	1	2	2	2		1	2	2	2	2	2		1	1
1656	10	1	1	60	2	2	1	3	3	4	1	2	2	2	1	1	1	1	1	2	2	2	2	2	2	2	2	2	2	2	2	2	2	2	2	2	2	1	2		1	2	2	2	2	2		1	2
1657	11	1	1	72	1	2	1	4	3	3	1	1	1	2	1	1	1	0															2		1	2	2	2	2		1	2	2	2	2	2		1	2
1658	12	1	1	91	1	1	3	3	3	3	1	1	2	2	3	3	1	2	2	2	2	2	2	2	2	2	2	1	1	2	2	2	2	2	2	2	2	2	2	1	2	2	1	2	2	2		1	2
1659	13	1	1	71	2	5	2	2	2	5	1	2	2	2	3	2	1	2	1	1	2	2	2	2	1	2	2	1	2	2	2	2	2	1	2	2	2	1	2		1	2	2	2	2	2		1	2
1660	14	1	1	68	2	5	1	1	3	2	1	2	2	2	3	2	2	2	1	1	2	2	2	2	1	2	2	2	2	2	2	2	2	1	2	2	2	2	1		2	2	2	2	1	2		1	2
1661	15	1	2	63	2	5	1	3	3	2	1	1	2	1	3	3	1	2	1	2	2	1	2	2	2	2	2	2	2	2	2	2	2	1	2	2	1	2	2		2	1	2	2	2	2		1	2
1662	16	1	1	63	1	2	1	4	2	3	1	2	2	2	2	2	1	0															2		2	2	2	1	2		1	2	2	2	2	2		1	1
1663	17	1	1	68	1	2	2	4	2	3	1	1	1	1	1	1	1	0															2		1	2	2	2	2		1	2	2	2	2	2		1	1
1664	18	1	1	61	1	2	2	5	2	3	1	3	3	1	1	1	1	0															2		2	2	2	1	2		1	2	2	2	2	2		1	1
1665	19	1	1	70	2	2	3	4	2	2	1	1	2	2	1	1	1	0															2		2	2	2	1	2		1	2	2	2	2	2		2
1666	20	1	1	70	2	2	2	3	2	5	1	2	2	2	3	1	1	2	1	2	2	2	2	2	2	2	2	2	2	2	2	2	1	2	1	2	2	2	2		1	2	2	2	2	2		1	1
1667	21	2	1	63	2	2	2	2	3	4	1	3	2	2	2	2	1	1	2	2	2	2	2	2	2	1	2	2	2	2	2	2	2	1	2	2	2	1	2		1	2	2	2	2	2		1	2
1668	22	2	2	66	2	5	1	3	3	4	2	2	2	2	2	3	1	0															2		2	2	1	2	2		2	1	2	2	2	2		1	2
1669	23	2	1	66	1	2	2	3	4	4	1	2	2	1	2	2	1	2	1	2	2	2	2	2	1	2	2	2	2	2	2	2	2	1	2	2	2	1	2		1	2	2	2	2	2		1	1
1670	24	2	1	70	1	2	1	2	2	5	2	2	2	1	1	1	1	0															2		2	2	2	1	2		1	2	2	2	2	2		1	2
1671	25	2	1	68	2	2	3	7	3	5	2	2	2	2	1	1	1	1	2	2	2	2	2	2	2	2	2	1	2	2	2	2	2	2	2	2	2	1	2		1	2	2	2	2	2		1	1
1672	26	2	1	73	1	5	1	5	3	3	2	2	2	1	1	3	2	1	2	2	2	2	2	2	2	1	2	2	2	2	2	2	2	1	2	2	2	1	2		1	2	2	2	2	2		1	1
1673	27	2	1	95	2	2	2	1	3	1	3	2	2	1	1	1	1	0															2		1	2	2	2	2		1	2	2	2	2	2		1	2
1674	28	2	1	71	1	2	1	3	3	4	3	3	3	3	1	2	1	2	1	2	2	2	2	1	2	2	2	2	2	2	2	2	2	1	2	2	2	1	2		1	2	2	2	2	2		1	2
1675	1	1	1	60	2	5	1	8	1	3	1	2	2	2	1	2	1	0															2		2	2	2	1	2		2	2	1	2	2	2		1	2
1676	2	1	1	66	1	1	3	5	3	5	1	1	2	1	1	1	1	0															2		1	2	2	2	2		1	2	2	2	2	2		1	2
1677	3	1	1	62	2	5	2	3	1	3	1	2	2	1	2	2	2	0															2		2	2	2	1	2		1	2	2	2	2	2		1	2
1678	4	1	1	73	2	5	1	5	3	5	1	2	2	2	1	1	1	0															2		2	2	2	1	2		1	2	2	2	2	2		1	2
1679	5	1	1	61	2	1	3	8	3	5	1	2	2	1	2	2	1	2	1	1	2	2	1	2	2	1	2	2	2	2	2	2	2	1	2	1	2	2	2		1	2	2	2	2	2		1	2
1680	6	1	1	65	2	5	2	3	3	5	1	2	2	2	1	1	1	0															2		2	2	2	1	2		1	2	2	2	2	2		1	2
1681	7	1	1	84	1	2	1	4	3	4	1	3	2	2	2	1	1	2	1	1	2	1	2	2	2	2	1	2	2	2	2	2	2	1	2	2	2	1	2		1	2	2	2	2	2		1	2
1682	7	1	1	84	1	2	1	4	3	4	1	3	2	2	2	1	1	0															2		2	2	2	1	2		1	2	2	2	2	2		1	2
1683	9	1	1	62	2	5	1	3	2	3	1	2	2	2	2	1	1	1	2	2	2	2	2	1	2	2	2	2	2	2	2	2	2	1	1	2	2	2	2		2	2	1	2	2	2		1	2
1684	10	1	1	64	2	2	2	3	3	5	1	2	2	2	1	2	1	0															2		1	2	2	2	2		1	2	2	2	2	2		1	2
1685	11	1	1	63	1	2	1	4	3	3	1	2	2	2	3	1	1	2	1	2	2	2	2	2	1	2	2	2	2	2	1	1	1	1	2	2	2	2	2	1	2	1	2	2	2	2		1	1
1686	12	1	1	61	1	2	1	4	4	3	2	2	1	1	1	1	1	1	1	2	2	2	2	2	2	2	2	2	2	2	2	2	2	2	2	1	2	2	2	1	2	2	1	2	2	2		1	1
1687	13	1	1	61	1	2	1	7	3	3	1	2	3	1	2	3	1	2	1	2	2	2	2	2	2	2	2	2	2	2	1	2	2	1	2	2	2	1	2		1	2	2	2	2	2		1	2
1688	14	1	1	65	1	5	1	3	2	1	1	2	2	2	3	3	2	2	1	2	2	1	2	1	2	2	1	2	2	2	2	2	2	1	2	2	2	1	2		1	2	2	2	2	2		1	2
1689	15	1	2	75	2	5	1	3	3	2	1	2	2	2	2	3	2	0															2		2	2	1	2	2		2	1	2	2	2	2		1	2
1690	16	1	1	69	2	2	1	4	2	3	1	2	2	2	2	2	1	0															2		2	2	2	1	2		1	2	2	2	2	2		1	2
1691	17	1	1	67	2	2	2	1	4	5	1	1	2	1	2	1	1	0															2		2	2	2	1	2		1	2	2	2	2	2		1	2
1692	18	1	1	63	2	5	1	3	2	3	1	2	2	2	1	1	1	0															2		1	2	2	2	2		1	2	2	2	2	2		1	2
1693	19	1	1	62	2	2	1	4	3	2	1	2	2	1	3	2	1	2	1	2	2	1	1	2	2	2	2	2	2	2	2	2	2	1	2	2	2	1	2		1	2	2	2	2	2		1	1
1694	20	1	1	82	1	5	1	3	3	1	1	2	2	1	1	3	1	0															2		1	2	2	2	2		1	2	2	2	2	2		1	2
1695	21	2	1	87	2	5	2	4	3	5	1	2	2	2	3	3	1	2	1	2	2	2	2	2	2	2	2	2	1	2	2	2	2	1	2	2	2	1	2		1	2	2	2	2	2		1	2
1696	22	2	2	76	1	2	1	1	3	1	2	3	2	1	3	3	3	2	1	2	2	2	2	2	2	2	1	2	2	2	2	2	2	1	2	1	2	2	1		1	1	2	2	2	2		1	2
1697	23	2	1	75	2	5	2	2	3	3	2	2	2	1	2	1	1	2	2	2	2	2	2	2	2	2	2	2	1	1	2	2	2	2	2	2	2	1	2		1	2	2	2	2	2		2
1698	24	2	1	85	1	5	1	3	3	3	2	3	3	3	2	2	1	2	1	2	1	1	2	2	2	2	2	2	1	2	2	2	2	1	2	2	2	2	2	1	2	2	1	2	2	2		1	2
1699	25	2	1	66	2	2	3	3	3	5	2	2	2	2	3	3	1	2	1	1	2	1	2	2	2	1	1	2	2	2	2	2	2	1	2	2	2	1	2		1	2	2	2	2	2		1	1
1700	26	2	1	65	1	2	2	2	2	4	1	2	1	2	1	1	1	1	2	2	2	2	2	2	2	1	2	2	2	2	2	2	2	1	2	2	2	1	2		1	2	2	2	2	2		1	1
1701	27	2	1	75	1	2	1	3	3	2	1	1	2	2	3	2	3	0															2		2	2	2	1	2		1	2	2	2	2	2		1	1
1702	28	2	1	65	2	5	1	1	1	3	2	1	2	2	2	1	1	2	2	2	2	2	2	2	2	2	1	1	2	2	2	2	2	2	2	2	2	1	2		1	2	2	2	2	2		1	2
1703	1	1	1	72	2	5	3	1	3	5	1	2	2	1	1	1	1	1	1	2	2	2	2	2	2	2	2	2	2	2	2	2	2	1	2	2	2	1	2		2	2	1	2	2	2		1	2
1704	2	1	1	68	1	5	3	5	3	5	1	1	1	1	1	1	1	2	1	2	2	2	2	2	2	1	1	2	2	2	2	2	2	1	1	2	2	2	2		1	2	2	2	2	2		1	2
1705	3	1	1	76	2	5	2	2	3	3	1	2	2	1	3	3	1	2	2	2	1	1	2	1	2	2	1	1	2	1	2	2	2	1	2	2	2	1	2		1	2	2	2	2	2		1	2
1706	4	1	1	62	2	2	2	5	3	2	1	2	2	1	3	1	1	1	1	2	2	2	2	2	2	2	2	2	2	2	2	2	2	1	2	2	2	1	2		1	2	2	2	2	2		1	1
1707	5	1	1	74	1	2	2	5	1	5	1	2	2	1	2	2	2	2	1	2	2	2	2	2	2	2	2	2	2	1	2	2	2	2	2	2	2	1	2		1	2	2	2	2	2		1	2
1708	6	1	1	61	2	2	2	3	2	5	1	2	2	2	1	1	1	2	1	2	2	2	2	2	2	1	2	2	2	2	2	2	2	1	1	2	2	2	2		1	2	2	2	2	2		1	2
1709	7	1	1	72	1	2	1	8	3	5	1	2	2	1	2	1	1	0															2		1	2	2	2	2		1	2	2	2	2	2		1	2
1710	9	1	1	60	1	3	3	2	1	5	2	1	2	2	1	1	1	0															2		2	1	2	2	2		1	2	2	2	2	2		1	2
1711	10	1	1	63	2	2	2	2	3	3	1	2	2	2	1	1	1	1	2	2	2	2	2	2	2	2	2	2	2	2	2	2	1	2	1	2	2	2	2		1	2	2	2	2	2		1	2
1712	11	1	1	60	1	5	1	5	3	3	1	3	3	1	1	2	1	0															2		2	1	2	2	2		2	1	2	2	2	2		1	2
1713	12	1	1	66	2	5	1	3	2	3	1	2	2	2	3	3	3	1	2	1	2	2	2	2	2	2	2	2	2	2	2	2	2	1	2	1	2	2	2		2	2	1	2	2	2		1	2
1714	13	1	1	80	2	5	2	2	3	4	1	2	2	2	1	2	1	2	2	2	2	2	2	1	2	2	2	2	2	1	2	2	2	2	2	2	2	1	2		1	2	2	2	2	2		1	2
1715	14	1	1	73	2	2	1	1	3	2	1	2	2	2	1	1	1	2	2	2	2	2	2	1	2	2	1	2	2	2	2	2	2	2	1	2	2	2	2		1	2	2	2	2	2		1	2
1716	15	1	2	64	2	5	1	3	3	2	1	2	2	2	3	3	1	2	1	2	2	1	2	2	2	2	2	2	2	2	2	2	2	1	2	2	1	2	2		2	1	2	2	2	2		1	2
1717	16	1	1	69	2	5	2	4	2	2	1	2	2	2	2	2	1	0															2		1	2	2	2	2		1	2	2	2	2	2		1	2
1718	17	1	1	65	1	1	1	3	2	3	1	1	2	2	2	2	2	1	1	2	2	2	2	2	2	2	2	2	2	2	2	2	2	2	2	2	2	1	2		1	2	2	2	2	2		2
1719	18	1	1	63	2	2	1	4	3	3	1	1	2	1	1	2	1	1	2	2	2	2	1	2	2	2	2	2	2	2	2	2	2	1	1	2	2	2	2		1	2	2	2	2	2		1	2
1720	19	1	1	60	2	5	3	5	3	2	1	3	2	1	2	2	1	2	1	2	2	1	2	2	1	2	2	2	2	2	2	2	2	1	2	2	2	1	2		1	2	2	2	2	2		1	2
1721	20	1	1	66	2	5	2	4	3	2	1	2	2	2	1	3	1	2	1	1	1	2	2	2	2	2	2	2	2	2	2	2	2	1	1	2	2	2	2		1	2	2	2	2	2		1	2
1722	21	2	1	72	1	2	1	2	3	3	2	3	3	1	3	1	1	2	1	2	2	2	2	2	1	1	2	2	2	2	2	2	2	1	2	2	2	2	2		1	2	2	2	2	2		1	2
1723	22	2	2	77	2	5	1	1	3	1	2	2	2	2	3	3	2	0															2		2	2	1	2	2		2	1	2	2	2	2		1	2
1724	23	2	1	72	2	5	1	3	3	1	1	2	2	2	1	3	3	1	1	2	2	2	2	2	2	2	2	2	2	2	2	2	2	2	2	2	2	1	2		1	2	2	2	2	2		1	2
1725	24	2	1	63	2	2	2	5	3	5	1	2	2	2	2	1	2	2	1	2	2	2	2	2	2	1	2	2	2	2	2	2	2	1	2	2	2	1	2		1	2	2	2	2	2		1	1
1726	25	2	1	66	2	1	3	4	3	5	1	2	2	2	1	2	1	1	2	2	2	2	2	2	2	1	2	2	2	2	2	2	2	1	2	2	2	1	2		1	2	2	2	2	2		1	2
1727	26	2	1	61	2	2	2	4	3	3	1	2	2	2	1	1	1	0															2		2	2	2	1	2		1	2	2	2	2	2		1	2
1728	27	2	1	73	1	2	2	4	3	5	3	2	2	2	1	1	1	0															2		1	2	2	2	2		1	2	2	2	2	2		1	2
1729	28	2	1	60	2	1	3	7	3	5	2	2	2	2	1	2	3	2	1	2	2	2	2	2	2	2	2	1	2	2	2	2	2	1	1	2	2	2	2		1	2	2	2	2	2		1	2
1730	1	1	1	64	2	5	2	3	3	3	1	2	2	1	3	3	1	0															2		2	2	2	1	2		2	2	1	2	2	2		1	2
1731	2	1	1	60	2	2	2	4	3	5	1	2	2	2	1	1	1	1	2	2	2	2	2	2	2	1	2	2	2	2	2	2	2	1	1	2	2	2	2		1	2	2	2	2	2		1	2
1732	3	1	1	62	2	2	2	5	3	4	1	2	2	1	2	1	1	2	1	1	2	2	2	2	2	1	2	1	2	2	2	1	2	1	1	2	2	2	2		1	2	2	2	2	2		1	2
1733	4	1	1	61	2	2	1	3	2	4	1	2	2	1	1	1	1	0															2		2	2	2	1	2		1	2	2	2	2	2		1	1
1734	5	1	1	60	1	2	3	4	1	4	1	1	2	2	2	3	3	0															2		2	1	2	2	2		2	2	1	2	2	2		1	2
1735	6	1	1	70	1	5	2	3	3	5	1	3	3	1	1	2	2	0															2		2	2	2	1	2		1	2	2	2	2	2		1	2
1736	7	1	1	69	2	5	1	3	4	2	1	2	2	1	1	1	1	2	1	1	2	2	2	2	2	2	2	2	2	2	2	1	2	1	2	2	2	1	2		1	2	2	2	2	2		1	2
1737	9	1	1	73	2	5	2	2	3	5	1	2	2	2	3	3	1	2	1	2	2	2	2	2	1	1	2	1	2	1	1	2	1	1	2	2	2	1	2		1	2	2	2	2	2		1	2
1738	10	1	1	64	1	2	2	4	3	5	1	2	2	1	1	1	1	1	2	2	2	2	2	1	2	2	2	2	2	2	2	2	2	2	1	2	2	2	2		1	2	2	2	2	2		1	2
1739	11	1	1	60	2	5	1	3	3	2	1	2	2	1	3	3	1	2	1	1	2	1	2	2	2	2	1	1	2	2	1	2	2	1	1	2	2	2	2		1	2	2	2	2	2		2
1740	12	1	1	64	1	2	3	4	3	4	1	3	2	1	1	3	1	2	2	2	2	2	1	2	2	2	2	1	2	2	2	2	2	2	2	2	2	1	2		2	2	1	2	2	2		1	2
1741	13	1	1	62	2	2	2	4	3	3	1	2	2	1	1	2	1	0															2		2	2	2	1	2		1	2	2	2	2	2		1	2
1742	14	1	1	60	1	2	2	2	2	2	1	1	1	2	1	3	1	2	2	2	2	2	2	2	2	2	1	2	2	2	1	2	2	2	2	1	2	2	2		2	2	1	2	2	2		1	1
1743	15	1	2	71	2	5	1	4	3	5	1	2	2	2	1	1	3	2															2		2	2	1	2	2		2	1	2	2	2	2		1	2
1744	15	1	1	66	2	1	3	5	3	2	1	2	2	2	3	3	1	0	1	2	2	2	2	2	2	1	1	1	1	2	2	2	2	1	1	2	2	2	2		1	2	2	2	2	2		1	2
1745	16	1	1	68	2	1	1	3	2	5	1	2	2	2	3	1	1	0															2		1	2	2	2	2		1	2	2	2	2	2		1	2
1746	17	1	1	60	2	5	1	3	3	2	1	2	2	2	2	1	1	0															2		1	2	2	2	2		1	2	2	2	2	2		1	1
1747	18	1	1	68	1	2	1	4	3	3	1	3	3	1	2	3	1	0															2		2	1	2	2	2		2	1	2	2	2	2		1	1
1748	19	1	1	79	2	5	3	3	3	2	1	3	2	1	3	3	2	2	1	1	1	2	1	2	2	1	2	2	2	2	2	2	2	1	2	2	2	1	2		1	2	2	2	2	2		1	2
1749	20	1	1	65	1	2	1	5	1	5	1	2	2	2	1	3	1	0															2		1	2	2	2	2		1	2	2	2	2	2		1	1
1750	21	2	1	60	2	2	2	3	3	3	1	2	2	1	3	2	1	2	1	2	2	2	2	2	2	1	2	2	2	2	2	2	2	1	1	2	2	2	2		1	2	2	2	2	2		1	2
1751	22	2	2	63	2	2	1	1	2	3	2	2	2	2	3	2	1	0															2		2	2	1	2	2		2	1	2	2	2	2		1	2
1752	23	2	1	70	2	5	1	2	3	3	2	1	2	1	1	3	1	0															2		2	2	2	1	2		1	2	2	2	2	2		1	2
1753	24	2	1	67	2	2	2	3	3	5	2	2	2	1	1	2	1	0															2		2	2	2	1	2		1	2	2	2	2	2		1	2
1754	25	2	1	60	2	2	2	3	3	5	2	2	2	1	2	3	1	2	2	1	2	1	2	2	2	2	2	2	2	2	2	2	2	1	2	2	2	1	2		1	2	2	2	2	2		1	1
1755	26	2	1	60	2	1	1	1	2	4	1	2	2	2	3	3	1	1	1	2	2	2	2	2	2	2	2	2	2	2	2	2	2	2	2	2	2	1	2		1	2	2	2	2	2		1	2
1756	27	2	1	73	2	2	2	3	2	5	3	2	2	1	1	1	1	2	1	2	2	2	2	2	2	1	2	2	2	2	2	2	2	1	1	2	2	2	2		1	2	2	2	2	2		1	2
1757	28	2	1	62	2	2	2	4	3	3	2	2	2	2	1	1	1	2	2	2	2	2	2	2	2	2	1	1	2	2	2	2	2	2	2	2	2	1	2		1	2	2	2	2	2		1	2
1758	1	1	1	89	2	5	2	3	3	4	1	3	2	3	3	2	1	0															2		2	2	2	1	2		2	2	1	2	2	2		1	2
1759	2	1	1	75	2	1	2	4	3	5	1	2	2	2	1	2	1	2	1	2	2	2	2	2	2	1	1	1	2	2	2	2	2	1	2	2	2	1	2		1	2	2	2	2	2		1	2
1760	3	1	2	69	2	2	1	2	3	2	1	2	2	1	2	2	2	0															2		2	2	1	2	2		2	1	2	2	2	2		2
1761	4	1	1	62	1	2	1	5	2	4	1	1	2	2	1	1	1	0															2		2	2	2	1	2		1	2	2	2	2	2		1	1
1762	5	1	1	75	2	5	3	2	3	3	2	2	2	1	2	3	3	1	1	2	2	2	2	2	2	2	2	2	2	2	2	2	2	1	2	1	2	2	2		2	2	1	2	2	2		1	2
1763	6	1	1	70	1	5	3	3	3	5	1	2	2	1	1	1	1	0															2		1	2	2	2	2		1	2	2	2	2	2		1	2
1764	7	1	2	68	2	2	2	3	3	3	1	2	2	1	2	1	1	2	1	2	2	2	2	2	2	2	1	2	2	2	2	2	2	2	2	2	1	2	2		2	1	2	2	2	2		1	2
1765	9	1	1	78	1	2	1	2	3	3	1	2	2	2	2	1	1	1	1	2	2	2	2	2	2	2	2	2	2	2	2	2	2	2	2	2	2	1	2		1	2	2	2	2	2		1	2
1766	10	1	1	61	2	2	1	3	3	2	1	1	2	2	1	1	1	2	1	2	2	2	2	2	2	2	2	1	2	2	2	2	2	2	2	2	2	1	2		1	2	2	2	2	2		1	2
1767	11	1	1	68	2	2	1	4	3	3	1	2	2	2	1	1	1	0															2		1	2	2	2	2		1	2	2	2	2	2		1	2
1768	12	1	1	69	2	5	1	1	3	3	1	2	2	2	3	3	1	2	1	2	2	2	2	2	2	1	2	2	2	2	2	2	2	2	2	1	2	2	2		2	2	1	2	2	2		1	2
1769	13	1	1	61	2	2	1	7	3	3	1	2	2	2	1	1	1	0															2		1	2	2	2	2		1	2	2	2	2	2		1	2
1770	14	1	1	60	2	2	1	3	3	2	1	1	2	1	2	3	1	1	2	2	2	1	2	2	2	2	2	2	2	2	2	2	2	1	1	2	2	2	2		1	2	2	2	2	2		1	1
1771	15	1	2	64	1	2	1	3	2	3	1	2	2	2	1	2	1	0															2		2	2	1	2	2		2	2	1	2	2	2		1	2
1772	16	1	1	62	2	1	1	8	1	2	1	2	2	2	1	2	1	0															2		2	2	2	1	2		1	2	2	2	2	2		1	2
1773	17	1	1	60	2	2	2	4	3	5	1	2	2	2	1	1	1	1	2	2	2	2	2	2	2	2	2	2	2	1	2	2	2	2	2	2	2	1	2		1	2	2	2	2	2		1	2
1774	18	1	1	76	2	2	2	1	3	3	1	3	2	2	2	1	1	1	2	2	2	2	2	2	2	2	2	2	2	2	2	2	1	2	1	2	2	2	2		1	2	2	2	2	2		1	2
1775	19	1	1	72	2	3	1	3	2	1	1	3	2	3	1	1	1	0															2		2	2	2	1	2		1	2	2	2	2	2		1	2
1776	20	1	1	89	2	5	2	2	3	3	1	2	2	1	3	3	1	2	2	2	2	2	2	2	2	2	2	2	1	1	2	2	2	1	1	2	2	2	2		1	2	2	2	2	2		1	2
1777	21	2	1	70	1	2	1	8	3	3	1	1	1	2	3	2	2	1	1	2	2	2	2	2	2	2	2	2	2	2	2	2	2	1	2	1	2	2	2		1	2	2	2	2	2		1	1
1778	22	2	2	82	1	1	1	4	3	2	1	2	2	2	3	3	2	0															2		1	2	2	2	2		1	2	2	2	2	2		1	2
1779	23	2	1	64	2	2	2	3	3	3	1	2	2	2	1	1	1	1	1	2	2	2	2	2	2	2	2	2	2	2	2	2	2	2	2	2	2	1	2		1	2	2	2	2	2		1	2
1780	24	2	1	81	2	5	2	2	3	4	2	2	2	1	2	2	2	1	2	2	2	2	2	2	2	2	2	2	2	2	2	2	1	2	2	2	2	1	2		1	2	2	2	2	2		1	2
1781	25	2	1	68	2	5	2	3	3	5	1	2	2	2	1	1	2	1	2	2	2	2	2	2	2	1	2	2	2	2	2	2	2	2	2	2	2	1	2		1	2	2	2	2	2		1	2
1782	26	2	1	66	1	2	2	2	3	5	1	1	2	2	1	1	1	1	2	2	2	2	2	2	2	1	2	2	2	2	2	2	2	2	2	2	2	1	2		1	2	2	2	2	2		1	1
1783	27	2	1	70	2	2	2	4	4	4	3	2	2	2	1	3	1	2	1	1	2	2	2	2	2	2	2	2	2	2	2	2	2	1	1	2	2	2	2		1	2	2	2	2	2		1	2
1784	28	2	2	66	1	5	2	4	3	3	2	2	3	1	2	1	1	1	2	2	2	2	2	1	2	2	2	2	2	2	2	2	2	1	2	2	1	2	2		2	1	2	2	2	2		1	2
1785	1	1	2	63	2	5	1	3	3	2	1	2	2	1	2	3	1	2	2	2	2	2	2	1	2	2	1	2	2	2	2	2	2	2	2	2	2	1	2		1	2	2	2	2	2		1	2
1786	2	1	2	70	2	2	1	3	3	4	1	2	2	2	1	1	1	0															2		2	1	2	2	2		2	1	2	2	2	2		1	2
1787	3	1	2	73	2	5	2	3	3	2	1	2	2	2	1	3	2	0															2		2	2	1	2	2		2	1	2	2	2	2		1	2
1788	4	1	2	60	1	2	2	2	2	5	1	2	2	1	1	1	1	0															2		2	2	2	1	2		1	2	2	2	2	2		1	1
1789	5	1	2	61	2	1	1	3	2	2	1	2	2	2	2	1	1	2	1	2	2	1	2	2	2	2	2	2	2	2	2	2	2	1	2	2	1	2	2		2	2	1	2	2	2		1	2
1790	6	1	2	88	1	5	2	2	3	5	1	2	2	2	1	1	3	1	1	2	2	2	2	2	2	2	2	2	2	2	2	2	2	1	2	2	1	2	2		2	2	1	2	2	2		1	2
1791	7	1	2	70	1	2	2	3	2	4	1	2	2	1	2	2	1	1	1	2	2	2	2	2	2	2	2	2	2	2	2	2	2	1	2	2	1	1	2		1	1	2	2	2	2		1	1
1792	9	1	2	80	2	2	1	2	3	4	1	2	2	1	2	3	1	2	1	2	2	2	2	2	2	1	2	2	2	1	2	2	2	1	2	2	2	2	1		2	2	2	2	1	2		1	1
1793	10	1	2	77	1	2	1	2	2	5	1	1	2	1	1	3	1	1	2	2	2	2	2	2	2	2	2	2	2	1	2	2	2	2	2	2	1	2	2		2	2	1	2	2	2		1	2
1794	11	1	2	77	2	5	1	3	3	1	1	2	2	2	3	3	1	2	1	2	2	1	2	2	1	2	2	2	2	1	2	2	1	2	1	2	2	2	2		2	1	2	2	2	2		1	2
1795	12	1	2	72	2	3	1	3	2	3	1	2	2	1	1	3	1	2	1	2	2	2	2	2	2	2	2	2	2	1	2	2	2	2	2	2	1	2	2		2	2	1	2	2	2		1	2
1796	13	1	2	62	1	2	1	3	2	3	1	2	2	2	2	3	1	0															2		2	2	2	2	1		2	1	2	2	2	2		1	1
1797	14	1	2	78	2	2	2	2	3	3	1	2	2	2	2	2	2	2	1	2	2	2	2	2	2	1	2	2	2	2	2	2	2	1	2	2	1	2	2		2	1	2	2	2	2		1	2
1798	15	1	1	70	2	5	1	3	2	3	1	2	2	2	2	3	2	2	1	2	2	1	2	2	2	2	2	2	2	2	2	2	2	1	2	2	2	1	2		1	2	2	2	2	2		1	2
1799	16	1	2	64	1	2	1	3	2	2	1	1	2	2	2	2	1	0															2		2	2	2	1	2		1	2	2	2	2	2		1	1
1800	17	1	2	60	2	5	3	3	4	4	1	1	2	2	2	1	1	0															2		2	1	2	2	2		1	2	2	2	2	2		1	2
1801	18	1	2	64	1	2	2	5	2	5	1	2	3	3	1	1	1	1	1	2	2	2	2	2	2	2	2	2	2	2	2	2	2	2	2	2	1	2	2		2	1	2	2	2	2		1	1
1802	19	1	2	78	2	2	1	2	3	1	1	2	2	3	1	3	1	1	1	2	2	2	2	2	2	2	2	2	2	2	2	2	2	1	2	2	1	2	2		2	1	2	2	2	2		1	2
1803	20	1	2	61	2	5	1	2	3	3	1	3	2	1	2	3	1	1	1	2	2	2	2	2	2	2	2	2	2	2	2	2	2	2	1	2	2	2	2		2	2	1	2	2	2		2
1804	21	2	2	62	2	2	2	2	2	3	1	2	2	2	1	1	1	1	1	2	2	2	2	2	2	2	2	2	2	2	2	2	2	2	2	2	2	1	2		1	2	2	2	2	2		1	2
1805	22	2	1	75	1	5	2	2	3	2	1	2	2	1	2	2	1	0															2		2	2	2	1	2		1	2	2	2	2	2		1	2
1806	23	2	2	75	1	5	1	2	3	2	2	1	3	1	3	3	1	2	2	2	2	1	2	2	2	2	1	2	2	2	1	1	2	2	2	2	2	1	2		1	2	2	2	2	2		1	2
1807	24	2	2	78	1	5	2	4	3	5	2	2	2	2	2	1	1	2	1	2	2	2	2	2	2	2	2	2	1	2	2	2	2	1	2	2	2	2	2	1	1	2	2	2	2	2		1	2
1808	25	2	2	84	1	2	1	3	3	3	2	2	2	2	3	1	1	0															2		1	2	2	2	2		1	2	2	2	2	2		1	1
1809	26	2	2	60	2	3	2	1	3	3	1	2	2	2	1	1	1	1	1	2	2	2	2	2	2	2	2	2	2	2	2	2	2	1	2	1	2	2	2		1	2	2	2	2	2		1	2
1810	27	2	2	61	1	2	1	3	2	5	1	2	3	1	2	3	1	0															2		1	2	2	2	2		1	2	2	2	2	2		1	2
1811	28	2	2	72	2	5	2	3	3	5	2	2	2	2	3	3	3	2	1	2	2	2	2	2	2	2	1	2	2	2	2	2	2	1	2	2	1	2	2		2	1	2	2	2	2		1	2
1812	1	1	2	78	1	2	2	3	1	2	1	1	2	2	1	2	1	0															2		2	2	2	1	2		2	1	2	2	2	2		1	1
1813	2	1	2	68	1	2	1	4	2	3	1	2	2	1	1	2	1	0															2		2	2	1	2	2		2	1	2	2	2	2		1	2
1814	3	1	2	67	2	5	1	3	3	1	1	2	2	2	2	2	2	0															2		2	2	1	2	2		2	1	2	2	2	2		1	2
1815	4	1	2	70	1	2	1	3	3	5	1	2	2	2	3	1	1	2	1	2	2	2	2	2	1	2	2	2	2	2	2	2	2	1	2	2	2	1	2		1	2	2	2	2	2		1	1
1816	5	1	2	68	1	2	2	4	2	5	1	1	1	1	1	1	1	0															2		2	2	1	2	2		2	1	2	2	2	2		1	2
1817	6	1	2	65	1	2	2	2	2	5	1	1	3	2	3	1	1	1	1	2	2	2	2	2	2	2	2	2	2	2	2	2	2	1	2	2	2	1	2		1	2	2	2	2	2		1	1
1818	7	1	2	72	1	2	1	2	2	3	1	2	2	1	1	3	1	0															2		2	2	1	2	2		2	1	2	2	2	2		1	1
1819	9	1	2	93	2	5	2	2	3	3	1	2	2	1	3	3	1	2	2	2	2	2	2	1	2	2	2	1	2	2	2	2	2	2	1	2	2	2	2		1	2	2	2	2	2		1	2
1820	10	1	2	70	2	2	2	3	3	4	1	3	2	2	1	2	1	2	1	2	2	2	2	2	2	2	1	2	2	2	2	2	2	2	2	2	1	2	2		2	1	2	2	2	2		1	2
1821	11	1	2	87	1	5	2	2	3	5	1	3	2	1	3	3	3	2	2	2	2	2	2	2	2	2	1	2	1	2	2	2	1	2	1	2	2	2	2		1	2	2	2	2	2		1	2
1822	12	1	2	62	2	3	2	3	3	2	1	2	2	2	1	1	1	1	2	2	2	2	2	2	2	2	2	2	2	1	2	2	2	2	2	2	1	2	2		2	2	1	2	2	2		1	2
1823	13	1	2	69	1	2	1	2	2	3	1	3	2	3	3	3	2	0															2		2	2	2	2	1		2	1	2	2	2	2		1	2
1824	14	1	2	77	2	5	2	2	3	2	1	3	2	2	3	3	3	0															2		2	2	2	2	2	1	2	2	1	2	2	2		1	2
1825	16	1	2	83	1	2	1	2	2	2	1	2	2	2	2	2	1	0															2		1	2	2	2	2		1	2	2	2	2	2		1	1
1826	17	1	2	68	1	2	2	3	3	3	1	2	2	2	1	2	1	1	1	2	2	2	2	2	2	2	2	2	2	2	2	2	2	1	1	2	2	2	2		1	2	2	2	2	2		1	2
1827	18	1	2	70	1	2	2	2	2	3	1	1	3	2	1	2	1	1	1	2	2	2	2	2	2	2	2	2	2	2	2	2	2	2	2	2	1	2	2		2	1	2	2	2	2		1	1
1828	19	1	2	62	1	2	1	3	2	2	1	1	2	1	1	1	1	2	1	2	2	2	2	2	2	2	1	2	2	2	2	2	2	2	2	2	1	2	2		2	1	2	2	2	2		1	2
1829	20	1	2	65	2	2	1	1	3	1	1	2	2	1	3	1	1	1	1	2	2	2	2	2	2	2	2	2	2	2	2	2	2	1	2	2	1	2	2		2	1	2	2	2	2		1	2
1830	21	2	2	72	1	2	2	3	2	3	2	2	2	2	1	1	1	1	2	2	2	2	2	2	2	2	2	1	2	2	2	2	2	2	2	2	2	1	2		2	1	2	2	2	2		1	2
1831	22	2	1	78	2	5	2	1	3	3	1	2	2	2	1	1	1	0															2		2	2	2	2	2		1	2	2	2	2	2		1	2
1832	23	2	2	60	1	2	2	2	4	1	2	1	1	1	3	3	3	1	1	2	2	2	2	2	2	2	2	2	2	2	2	2	2	2	2	2	2	1	2		1	2	2	2	2	2		1	1
1833	24	2	2	62	1	2	3	3	2	5	2	2	2	1	1	1	1	0															2		1	2	2	2	2		1	2	2	2	2	2		1	1
1834	25	2	2	63	2	4	1	3	2	4	3	2	2	2	3	1	1	2	1	1	1	2	2	2	1	2	1	1	2	2	2	2	2	1	1	2	2	2	2		1	2	2	2	2	2		1	2
1835	26	2	2	60	2	5	1	4	2	4	1	2	2	2	1	2	2	1	1	2	2	2	2	2	2	2	2	2	2	2	2	2	2	1	2	2	2	1	2		1	2	2	2	2	2		1	2
1836	27	2	2	65	1	2	2	3	3	3	2	3	3	2	3	1	1	0															2		2	1	2	2	2		1	2	2	2	2	2		2
1837	28	2	2	84	2	5	1	2	3	3	2	1	2	2	1	1	3	1	1	2	2	2	2	2	2	2	2	2	2	2	2	2	2	1	2	2	1	2	2		2	1	2	2	2	2		1	2
1838	1	1	2	76	2	5	1	1	3	3	1	2	2	2	1	1	1	0															2		2	2	2	1	2		2	1	2	2	2	2		1	2
1839	2	1	2	65	1	2	1	4	1	4	1	2	2	1	1	1	1	0															2		2	1	2	2	2		2	1	2	2	2	2		1	1
1840	3	1	2	85	2	5	1	1	3	2	1	2	2	1	3	3	2	2	1	2	2	1	2	1	2	2	1	1	2	2	2	1	2	1	2	2	2	2	2	1	2	1	2	2	2	2		1	2
1841	4	1	2	86	2	5	2	3	3	2	1	1	2	2	3	3	1	0															2		2	2	2	2	2	1	2	2	1	2	2	2		1	2
1842	5	1	2	60	2	2	1	3	2	5	1	1	2	1	2	2	2	2	2	2	2	1	2	2	2	2	1	2	2	2	2	2	2	2	2	2	2	1	2		1	2	2	2	2	2		1	2
1843	6	1	2	62	1	2	2	2	2	5	1	1	2	2	3	3	1	0															2		2	2	1	2	2		2	2	1	2	2	2		1	1
1844	7	1	2	78	2	2	1	2	2	2	1	2	2	2	3	3	1	2	1	1	2	2	2	2	2	1	2	2	2	1	2	2	2	1	2	2	2	1	2		1	2	2	2	2	2		1	2
1845	9	1	2	78	2	5	2	2	3	2	1	2	2	2	3	2	3	2	1	1	2	2	2	2	1	2	1	1	2	2	2	2	2	1	2	2	1	2	2		2	2	1	2	2	2		1	2
1846	10	1	2	65	1	2	1	3	4	2	1	1	2	1	1	1	1	2	1	2	2	2	2	1	2	2	2	2	2	2	2	1	2	1	2	2	1	2	2		2	1	2	2	2	2		1	2
1847	11	1	2	77	2	5	1	1	3	1	1	1	2	2	3	3	2	2	2	2	2	2	2	2	2	2	1	2	1	1	2	2	2	2	1	2	2	2	2		1	2	2	2	2	2		1	2
1848	12	1	2	78	2	5	1	2	3	2	1	1	2	2	1	3	1	1	2	2	2	2	2	2	2	2	1	2	2	2	2	2	2	2	2	2	1	2	2		2	2	1	2	2	2		1	2
1849	13	1	2	63	2	1	1	3	2	3	1	2	2	2	1	1	1	0															2		2	2	2	1	2		2	2	2	1	2	2		1	2
1850	14	1	2	65	2	5	2	3	3	2	2	2	2	2	1	2	2	0															2		2	2	1	2	2		2	2	1	2	2	2		1	2
1851	15	1	1	61	2	3	1	3	3	4	1	2	2	2	2	3	1	2	1	2	2	2	2	2	2	2	2	2	1	2	2	2	2	1	1	2	2	2	2		1	2	2	2	2	2		1	2
1852	16	1	2	87	1	5	1	3	2	2	1	2	2	2	1	2	1	0															2		1	2	2	2	2		1	2	2	2	2	2		1	2
1853	17	1	2	67	1	5	2	3	3	3	1	1	2	2	2	1	2	1	1	2	2	2	2	2	2	2	2	2	2	2	2	2	2	2	1	2	2	2	2		1	2	2	2	2	2		1	2
1854	18	1	2	60	2	2	2	4	2	3	1	1	2	2	1	3	1	2	1	2	2	2	2	2	2	2	2	2	2	1	2	2	2	2	2	2	1	2	2		2	1	2	2	2	2		1	2
1855	19	1	2	79	2	2	1	2	3	1	1	1	2	2	1	1	1	1	1	2	2	2	2	2	2	2	2	2	2	2	2	2	2	1	2	2	1	2	2		2	1	2	2	2	2		1	2
1856	20	1	2	79	2	5	2	2	3	2	1	2	2	1	1	3	1	2	1	2	2	2	2	2	2	2	2	2	1	1	2	2	2	2	2	2	1	2	2		2	1	2	2	2	2		1	2
1857	21	2	2	64	2	2	2	3	2	3	1	2	2	2	1	1	1	1	2	2	2	2	2	1	2	2	2	2	2	2	2	2	2	2	2	2	2	1	2		2	1	2	2	2	2		1	2
1858	22	2	1	61	2	5	1	3	3	3	1	1	2	1	2	3	2	0															2		2	2	2	1	2		1	2	2	2	2	2		1	2
1859	23	2	2	69	2	5	2	2	3	3	1	1	2	1	3	1	1	1	2	2	2	2	2	2	2	2	2	2	2	2	2	2	1	2	1	2	2	2	2		1	2	2	2	2	2		1	2
1860	24	2	2	61	2	2	2	3	4	2	2	2	2	2	3	1	1	2	1	2	2	2	2	2	2	1	2	2	2	2	2	2	2	1	2	2	2	1	2		1	2	2	2	2	2		1	1
1861	25	2	2	67	2	5	1	3	3	2	3	2	2	2	3	3	1	2	1	1	1	1	2	2	2	2	2	2	2	1	2	2	2	1	2	2	2	1	2		1	2	2	2	2	2		1	2
1862	26	2	2	65	1	5	1	2	1	3	1	1	2	1	1	2	1	1	1	2	2	2	2	2	2	2	2	2	2	2	2	2	2	1	2	2	1	2	2		2	1	2	2	2	2		1	2
1863	27	2	2	61	2	2	1	3	1	3	1	1	2	2	3	1	1	2	1	2	1	2	2	1	2	2	2	2	2	2	2	2	2	1	1	2	2	2	2		1	2	2	2	2	2		2
1864	28	2	2	73	2	5	1	3	3	4	2	1	2	2	1	2	1	1	2	1	2	2	2	2	2	2	2	2	2	2	2	2	2	2	2	2	1	2	2		2	1	2	2	2	2		1	2
1865	1	1	2	60	2	1	1	4	3	2	1	1	2	1	3	1	1	1	2	2	2	2	2	2	2	2	1	2	2	2	2	2	2	1	2	2	2	1	2		2	1	2	2	2	2		1	2
1866	2	1	2	62	1	1	3	3	3	5	1	2	2	2	2	2	1	1	1	2	2	2	2	2	2	2	2	2	2	2	2	2	2	1	2	2	2	1	2		1	2	2	2	2	2		1	2
1867	3	1	2	60	2	2	1	1	4	2	1	2	2	2	3	2	2	2	1	2	2	2	2	2	1	2	1	1	1	2	2	2	2	1	1	2	2	2	2		1	2	2	2	2	2		1	2
1868	4	1	2	82	2	5	1	3	3	2	1	3	2	1	3	3	1	2	1	1	2	2	2	1	2	2	2	2	2	2	2	2	2	1	2	2	1	2	2		2	1	2	2	2	2		1	2
1869	5	1	2	64	2	1	3	4	3	3	1	2	2	2	2	1	1	2	1	2	2	2	2	2	2	2	1	2	2	2	2	2	2	2	2	2	1	2	2		2	1	2	2	2	2		1	2
1870	6	1	2	84	2	5	1	2	3	4	1	3	2	2	3	3	3	2	1	2	2	2	2	2	1	2	2	2	2	2	2	2	2	2	2	2	1	2	2		2	2	1	2	2	2		1	2
1871	7	1	2	86	1	5	2	3	2	4	1	2	2	1	1	1	3	0															2		2	2	1	2	2		2	2	1	2	2	2		1	2
1872	9	1	2	71	1	2	2	5	2	5	1	3	3	1	2	1	1	1	1	2	2	2	2	2	2	2	2	2	2	2	2	2	2	2	2	2	1	2	2		2	2	1	2	2	2		1	1
1873	10	1	2	64	1	2	3	3	2	5	1	2	2	1	1	1	1	2	1	2	2	2	2	1	2	2	1	2	2	2	2	2	2	2	2	2	1	2	2		2	1	2	2	2	2		1	2
1874	11	1	2	61	2	5	2	3	2	2	1	3	2	3	3	3	1	1	2	2	2	2	2	2	2	2	1	2	2	2	2	2	2	2	2	2	1	2	2		2	1	2	2	2	2		1	2
1875	12	1	2	63	2	2	1	3	2	2	1	1	2	1	2	3	3	2	1	2	2	1	2	2	1	2	2	2	2	2	2	2	2	2	1	2	2	2	2		1	2	2	2	2	2		1	1
1876	13	1	2	61	1	2	1	4	2	4	1	1	1	2	2	2	1	0															2		1	2	2	2	2		1	2	2	2	2	2		1	1
1877	14	1	2	75	2	2	1	2	3	2	1	2	2	2	1	2	2	2	1	2	2	1	2	2	2	2	2	2	1	1	2	2	2	1	2	2	1	2	2		2	2	1	2	2	2		1	2
1878	15	1	1	67	2	5	1	3	3	4	1	2	2	2	3	3	2	2	1	2	2	1	2	2	2	2	1	2	2	2	2	2	2	1	2	2	2	1	2		1	2	2	2	2	2		1	2
1879	16	1	2	78	2	5	1	3	2	2	1	2	2	2	2	1	1	0															2		1	2	2	2	2		1	2	2	2	2	2		1	2
1880	17	1	2	85	1	2	2	4	3	4	1	2	2	2	2	1	1	1	1	2	2	2	2	2	2	2	2	2	2	2	2	2	2	2	1	2	2	2	2		1	2	2	2	2	2		1	2
1881	18	1	2	75	2	2	1	3	3	3	1	2	2	2	1	1	1	2	1	2	2	2	2	2	2	2	2	2	2	2	2	2	1	2	2	2	1	2	2		2	1	2	2	2	2		1	2
1882	19	1	2	66	2	5	3	2	3	2	1	2	2	2	2	2	1	2	1	2	2	2	2	2	2	1	2	1	2	2	2	2	2	1	2	2	1	2	2		2	1	2	2	2	2		1	2
1883	20	1	2	65	1	2	1	4	2	1	1	2	2	1	1	1	1	1	1	2	2	2	2	2	2	2	2	2	2	2	2	2	2	2	2	2	1	2	2		2	1	2	2	2	2		1	1
1884	21	2	2	65	2	2	1	2	2		2	1	2	2	1	1	1	0															2		2	2	1	2	2		2	1	2	2	2	2		1	2
1885	22	2	1	64	2	2	2	3	3	4	1	2	2	1	1	2	1	2	1	2	2	2	1	2	2	2	2	2	2	1	2	2	1	1	2	2	2	1	2		1	2	2	2	2	2		1	2
1886	23	2	2	72	1	2	1	3	3	2	1	1	3	3	2	2	1	1	2	2	2	2	2	2	2	2	2	2	2	2	2	2	1	2	2	1	2	2	2		1	2	2	2	2	2		1	1
1887	24	2	2	77	2	5	3	1	3	3	2	1	2	2	2	1	1	2	1	2	2	2	2	2	2	1	2	2	1	2	2	2	2	1	2	2	1	2	2		2	2	1	2	2	2		1	2
1888	25	2	2	63	2	5	3	3	3	4	1	2	2	2	3	1	1	2	1	1	2	2	2	2	2	2	2	2	2	2	2	2	2	1	1	2	2	2	2		1	2	2	2	2	2		1	2
1889	26	2	2	62	2	5	1	3	3	3	1	2	2	2	2	2	3	1	1	2	2	2	2	2	2	2	2	2	2	2	2	2	2	1	2	2	1	2	2		2	1	2	2	2	2		1	2
1890	27	2	2	64	2	5	2	3	3	4	2	1	2	2	1	2	1	0															2		2	2	1	2	2		2	2	1	2	2	2		1	2
1891	28	2	2	68	2	2	1	8	3	5	2	2	2	2	1	2	1	2	1	2	2	2	2	2	2	2	1	2	2	2	2	2	2	1	2	2	1	2	2		2	1	2	2	2	2		1	1
1892	1	1	2	83	2	5	2	2	3	3	1	2	2	1	2	3	3	0															2		2	2	2	1	2		2	1	2	2	2	2		1	2
1893	2	1	2	84	1	2	1	3	2	5	1	1	1	2	1	1	1	0															2		2	2	1	2	2		2	1	2	2	2	2		1	1
1894	3	1	2	71	2	5	1	3	3	2	1	2	2	2	1	1	1	0															2		1	2	2	2	2		1	2	2	2	2	2		1	2
1895	4	1	2	60	1	2	2	4	3	4	1	2	2	1	2	1	1	2	1	2	2	2	2	2	2	1	2	2	2	2	2	2	2	1	2	2	2	1	2		1	2	2	2	2	2		1	1
1896	5	1	2	84	1	2	1	4	2	3	1	1	2	1	1	2	2	0															2		2	2	1	2	2		2	1	2	2	2	2		1	2
1897	6	1	2	77	1	5	1	2	3	5	1	1	2	2	3	2	1	1	1	2	2	2	2	2	2	2	2	2	2	2	2	2	2	1	2	2	1	2	2		2	2	1	2	2	2		1	2
1898	7	1	2	70	1	2	1	5	2	5	1	2	2	2	3	1	1	2	1	1	2	2	1	2	2	2	2	2	2	2	2	2	2	1	2	2	1	1	2		1	2	1	2	2	2		1	1
1899	9	1	2	76	2	5	1	3	3	2	1	2	2	1	3	3	3	2	1	2	2	2	2	2	2	2	2	1	2	2	2	2	2	1	2	2	1	2	2		2	2	1	2	2	2		1	2
1900	10	1	2	73	1	2	1	3	2	2	1	1	2	2	1	2	1	1	2	2	2	2	2	1	2	2	2	2	2	2	2	2	2	2	2	2	1	2	2		2	1	2	2	2	2		1	2
1901	11	1	2	61	2	2	1	3	2	2	1	2	2	2	3	3	1	2	1	2	1	1	2	2	2	2	1	2	2	2	2	2	2	2	2	2	1	2	2		2	1	2	2	2	2		1	1
1902	12	1	2	63	1	2	1	3	2	2	1	3	1	2	1	1	1	2	2	2	2	1	1	2	2	2	2	2	2	2	2	2	2	2	1	2	2	2	2		1	2	2	2	2	2		1	1
1903	13	1	2	61	2	2	3	2	1	4	1	2	2	2	3	3	1	2	1	1	2	1	2	2	2	2	2	2	2	2	2	2	2	1	2	2	2	1	2		1	2	2	2	2	2		1	1
1904	14	1	2	83	2	1	3	2	3	3	2	3	2	3	1	3	2	1	2	2	2	2	2	2	2	2	2	2	1	2	2	2	2	1	2	2	2	2	2	1	2	2	1	2	2	2		1	2
1905	15	1	1	81	2	5	1	4	3	5	1	2	2	2	1	3	2	0															2		2	2	2	1	2		1	2	2	2	2	2		1	2
1906	16	1	2	68	2	2	1	2	2	2	1	2	2	1	2	2	1	0															2		1	2	2	2	2		1	2	2	2	2	2		1	1
1907	17	1	2	79	2	2	2	3	3	4	1	1	2	2	2	3	1	2	1	2	2	2	2	2	2	2	2	2	1	2	2	2	2	2	1	2	2	2	2		1	2	2	2	2	2		1	2
1908	18	1	2	76	1	2	1	4	3	3	1	2	2	2	3	3	1	2	1	2	2	1	2	2	2	2	2	2	2	1	2	2	2	2	2	2	1	2	2		2	1	2	2	2	2		1	2
1909	19	1	2	60	2	2	3	3	3	2	1	2	2	1	2	1	1	2	1	2	2	2	2	2	2	2	1	2	2	2	2	2	2	2	1	2	2	2	2		1	2	2	2	2	2		1	2
1910	20	1	2	60	2	5	1	1	4	2	1	1	2	2	2	2	1	1	1	2	2	2	2	2	2	2	2	2	2	2	2	2	2	2	2	2	2	2	2		2	2	2	2	2	2	1	2
1911	21	2	2	63	1	2	2	1	2		2	2	1	2	1	1	1	1	1	2	2	2	2	2	2	2	2	2	2	2	2	2	2	2	2	2	2	2	1		2	2	2	2	1	2		1	2
1912	22	2	1	70	1	3	2	1	3	3	2	1	2	1	1	1	1	2	1	2	2	2	2	1	1	2	2	2	2	2	2	2	2	2	2	2	2	1	2		1	2	2	2	2	2		1	2
1913	23	2	2	60	1	2	1	2	3	1	2	2	2	1	3	2	1	1	1	2	2	2	2	2	2	2	2	2	2	2	2	2	2	1	2	2	2	1	2		1	2	2	2	2	2		1	1
1914	24	2	2	65	2	2	2	2	2	4	2	3	2	2	1	1	1	0															2		2	2	1	2	2		2	2	1	2	2	2		1	1
1915	25	2	2	86	1	5	2	2	3	5	2	2	2	2	3	1	3	2	2	1	2	2	2	2	1	2	1	2	2	2	2	2	2	1	2	2	2	1	2		1	2	2	2	2	2		1	2
1916	26	2	2	80	2	5	2	1	3	3	1	2	2	2	3	3	1	0															2		2	2	2	2	2	1	2	2	2	2	2	1		1	2
1917	27	2	2	67	2	1	3	7	3	4	2	2	2	2	2	1	1	0															2		2	2	1	2	2		2	2	1	2	2	2		1	2
1918	28	2	2	79	1	2	1	2	3	5	2	3	3	3	2	1	1	1	1	2	2	2	2	2	2	2	2	2	2	2	2	2	2	1	2	2	1	2	2		2	1	2	2	2	2		1	2
1919	1	1	2	63	2	2	3	3	3	3	1	2	2	2	1	1	1	0															2		2	2	2	1	2		2	2	1	2	2	2		1	2
1920	2	1	2	65	2	2	1	5	3	5	1	2	2	1	1	1	1	0															2		2	2	2	1	2		1	2	2	2	2	2		1	2
1921	3	1	1	85	2	5	2	2	3	2	1	2	2	2	2	4	2	2	1	2	2	2	2	2	1	2	2	2	2	1	1	2	2	1	1	2	2	2	2		1	2	2	2	2	2		1	2
1922	4	1	2	65	1	2	2	3	3	5	1	1	2	2	3	1	1	1	2	1	2	2	2	2	2	2	2	2	2	2	2	2	2	1	2	2	1	2	2		2	1	2	2	2	2		1	2
1923	5	1	2	72	1	2	2	3	2	3	1	1	2	1	2	2	2	0															2		2	2	1	2	2		2	1	2	2	2	2		1	2
1924	6	1	2	87	1	5	2	2	3	5	1	2	2	2	3	2	1	2	2	2	2	2	2	2	2	2	2	2	2	2	2	1	1	2	2	2	1	2	2		2	2	1	2	2	2		1	2
1925	7	1	1	70	2	2	2	1	3	4	1	2	2	1	3	3	1	2	1	1	2	1	2	2	2	2	1	2	2	2	2	2	1	1	2	2	2	1	2		1	2	2	2	2	2		1	2
1926	9	1	2	70	2	3	3	2	3	3	1	2	2	3	2	2	4	0															2		2	2	1	2	2		2	2	1	2	2	2		1	2
1927	10	1	2	75	1	2	1	3	2	3	1	2	2	1	1	2	3	2	2	2	2	2	2	2	1	2	1	2	2	2	2	1	2	2	2	2	1	2	2		2	1	2	2	2	2		1	2
1928	11	1	2	60	2	2	1	3	3	2	1	2	2	2	3	1	1	2	1	1	1	1	2	2	2	2	1	2	2	2	1	2	2	2	1	2	2	2	2		1	2	2	2	2	2		1	1
1929	12	1	2	70	1	5	1	2	2	2	1	3	3	2	3	1	3	2	2	2	2	2	2	2	2	2	1	1	2	2	2	2	2	2	2	2	2	2	2	1	2	1	2	2	2	2		1	2
1930	13	1	2	77	1	2	1	2	2	3	1	1	1	1	1	1	2	0															2		2	1	2	2	2		2	1	2	2	2	2		1	1
1931	14	1	2	83	2	3	1	2	3	1	1	2	2	2	3	3	2	0															2		2	2	2	2	2	1	2	2	1	2	2	2		1	2
1932	15	1	1	69	1	5	1	3	2	4	1	2	2	1	3	3	3	2	1	2	2	2	2	2	2	1	2	2	2	2	2	2	2	1	2	2	2	1	2		1	2	2	2	2	2		1	2
1933	16	1	2	90	2	5	2	3	2	2	1	2	2	2	2	3	3	0															2		1	2	2	2	2		1	2	2	2	2	2		1	2
1934	17	1	2	70	1	5	2	4	3	3	1	2	2	1	2	1	2	0															2		1	2	2	2	2		1	2	2	2	2	2		1	2
1935	18	1	2	75	1	2	2	3	2	5	1	2	2	2	1	1	1	1	2	2	2	2	2	2	2	2	2	2	2	2	2	2	1	2	2	2	1	2	2		2	1	2	2	2	2		1	2
1936	19	1	2	70	1	2	1	4	2	2	1	1	1	2	1	1	1	2	1	2	2	2	2	2	2	2	1	2	2	2	2	2	2	2	2	2	1	2	2		2	1	2	2	2	2		1	2
1937	20	1	2	73	2	5	1	3	4	1	1	2	2	2	2	2	1	1	1	2	2	2	2	2	2	2	2	2	2	2	2	2	2	2	2	2	1	2	2		2	1	2	2	2	2		1	2
1938	21	2	2	73	1	2	2	2	2	3	2	1	2	2	1	1	1	1	1	2	2	2	2	2	2	2	2	2	2	2	2	2	2	2	2	2	1	2	2		2	1	2	2	2	2		1	1
1939	22	2	1	65	2	5	1	2	3	5	1	2	2	2	3	3	3	2	1	2	2	2	2	2	1	1	2	2	1	2	2	2	2	1	1	2	2	2	2		1	2	2	2	2	2		1	2
1940	23	2	1	70	2	5	2	3	3	3	1	2	2	2	3	2	1	2	2	2	2	2	2	2	2	2	1	1	2	1	2	2	2	1	2	2	2	1	2		1	2	2	2	2	2		1	2
1941	23	2	2	74	2	1	2	1	3	5	2	3	2	3	2	1	2	1	1	2	2	2	2	2	2	2	2	2	2	2	2	2	2	2	2	2	2	1	2		1	2	2	2	2	2		1	2
1942	24	2	2	87	1	2	3	3	3	1	2	2	2	2	3	3	1	1	2	2	2	2	1	2	2	2	2	2	2	2	2	2	2	1	1	2	2	2	2		1	2	2	2	2	2		1	2
1943	25	2	2	63	2	5	1	1	4	2	3	3	2	1	3	3	1	2	2	1	2	2	2	2	2	2	2	2	1	2	2	2	2	1	1	2	2	2	2		1	2	2	2	2	2		2
1944	26	2	2	72	2	5	1	5	3	3	2	2	2	2	1	3	2	0															2		2	2	2	1	2		1	2	2	2	2	2		1	2
1945	27	2	2	88	2	5	2	3	3	5	1	2	2	2	2	1	3	0															2		1	2	2	2	2		1	2	2	2	2	2		1	2
1946	28	2	1	75	2	5	1	4	3	3	2	2	2	2	3	2	2	2	1	2	2	2	2	2	2	2	2	1	2	2	2	2	2	1	2	2	2	1	2		1	2	2	2	2	2		1	2
1947	1	1	1	74	2	1	2	8	3	3	1	2	2	2	3	2	1	2	1	2	2	2	2	2	2	1	2	2	2	2	2	2	2	1	1	2	2	2	2		1	2	2	2	2	2		1	2
1948	2	1	2	65	2	2	1	5	3	1	1	2	2	2	1	2	1	0															2		2	1	2	2	2		1	2	2	2	2	2		1	1
1949	3	1	1	76	2	5	2	1	2	4	1	2	2	1	1	1	1	0															2		2	2	2	1	2		1	2	2	2	2	2		1	2
1950	4	1	1	61	2	2	1	5	3	4	1	2	2	2	2	3	1	0															2		1	2	2	2	2		1	2	2	2	2	2		1	1
1951	5	1	1	65	1	1	1	7	1	2	1	2	1	1	1	1	1	0															2		2	2	2	1	2		1	2	2	2	2	2		1	2
1952	6	1	1	60	2	2	2	2	3	4	1	1	2	2	3	1	1	1	2	2	2	2	2	2	2	2	2	2	2	2	2	2	1	1	2	2	2	1	2		1	2	2	2	2	2		1	2
1953	7	1	1	68	2	5	1	1	3	2	1	1	2	2	3	3	1	2	2	1	2	1	2	2	1	2	2	2	2	2	2	2	2	1	2	2	2	2	2	1	2	1	2	2	2	2		1	2
1954	9	1	1	64	2	2	1	7	3	3	1	2	2	2	2	1	1	1	1	2	2	2	2	2	2	2	2	2	2	2	2	2	2	2	2	2	2	1	2		1	2	2	2	2	2		1	1
1955	10	1	1	63	1	2	2	3	2	3	1	1	2	2	1	2	2	0															2		2	2	2	1	2		1	2	2	2	2	2		1	2
1956	11	1	1	67	2	5	2	3	2	3	1	2	2	2	2	3	1	2	1	2	2	1	2	2	2	2	2	2	2	2	1	2	2	2	1	2	2	2	2		1	2	2	2	2	2		1	2
1957	12	1	1	68	2	5	1	3	3	3	1	2	2	2	1	1	1	0															2		1	2	2	2	2		1	2	2	2	2	2		1	2
1958	13	1	1	75	2	5	1	4	3	4	1	3	2	3	3	2	2	2	1	2	2	2	2	2	2	1	2	2	2	2	2	2	2	1	2	2	1	2	2		2	2	1	2	2	2		1	2
1959	14	1	1	76	2	5	3	4	2	2	1	2	2	2	1	3	1	0															2		2	2	2	2	2	1	2	2	2	2	2	2	1	1	2
1960	15	1	2	64	2	5	1	3	2	5	1	3	1	2	1	1	1	0															2		2	2	1	2	2		2	1	2	2	2	2		1	2
1961	16	1	1	66	2	5	1	4	3	4	1	2	2	2	1	1	3	0															2		2	2	2	1	2		1	2	2	2	2	2		1	2
1962	17	1	1	64	1	1	2	5	2	4	1	2	2	2	1	1	1	1	1	2	2	2	2	2	2	2	2	2	2	2	2	2	2	1	1	2	2	2	2		1	2	2	2	2	2		1	1
1963	18	1	1	63	1	5	2	3	2	3	1	3	3	3	3	3	3	2	1	2	2	2	2	1	2	2	2	2	2	1	2	2	2	1	2	2	2	1	2		1	2	2	2	2	2		1	2
1964	19	1	1	73	2	5	1	2	2	3	1	2	2	1	2	2	2	0															2		1	2	2	2	2		1	2	2	2	2	2		1	2
1965	20	1	1	74	2	5	1	3	3	5	1	2	2	2	3	3	1	2	1	2	2	2	2	2	2	2	2	2	2	1	2	2	2	1	2	2	2	1	2		1	2	2	2	2	2		1	2
1966	21	2	1	70	2	2	2	4	3	5	1	3	2	3	3	1	3	2	2	1	2	1	2	2	2	2	1	2	2	1	2	2	2	1	2	2	2	1	2		1	2	2	2	2	2		1	2
1967	22	2	2	76	2	2	2	1	3	2	2	2	2	1	3	2	1	0															2		2	2	1	2	2		2	1	2	2	2	2		1	2
1968	23	2	1	72	1	2	1	3	1	3	1	1	2	1	1	2	1	1	2	2	2	2	2	2	2	2	2	2	2	2	2	2	1	1	2	2	2	1	2		1	2	2	2	2	2		1	1
1969	24	2	1	77	1	5	1	4	3	4	2	2	2	2	3	2	1	1	2	2	2	2	2	2	2	2	2	2	2	2	2	2	1	1	2	2	2	2	2	1	2	2	1	2	2	2		1	2
1970	25	2	1	77	1	2	3	2	3	4	2	3	3	2	3	1	1	2	1	2	2	2	2	2	1	1	2	2	2	2	2	2	2	1	2	1	2	2	2		2	1	1	2	2	2		1	2
1971	26	2	1	66	1	5	1	5	2	4	1	1	2	2	1	1	1	0															2		1	2	2	2	2		1	2	2	2	2	2		1	2
1972	27	2	1	73	2	5	1	3	2	2	2	2	2	2	1	1	1	0															2		2	2	2	2	2		2	2	2	2	2	2	1	2
1973	28	2	1	63	2	2	3	1	3	5	2	2	2	1	3	3	1	1	2	2	2	2	2	2	2	2	2	1	2	2	2	2	2	2	2	2	2	1	2		1	2	2	2	2	2		1	2
1974	1	1	1	70	2	3	2	5	3	1	1	2	2	1	2	1	1	1	1	2	2	2	2	2	2	2	2	2	2	2	2	2	2	1	1	2	2	2	2		1	2	2	2	2	2		1	2
1975	2	1	1	64	2	2	1	3	2	3	1	2	2	2	2	3	1	0															2		1	2	2	2	2		1	2	2	2	2	2		1	1
1976	3	1	1	60	1	5	2	4	2	2	1	2	2	1	1	1	1	2	2	1	2	1	2	2	2	2	2	2	2	2	2	2	2	2	2	2	2	1	2		1	2	2	2	2	2		1	2
1977	4	1	1	75	2	5	2	3	3	4	1	2	2	1	1	3	1	0															2		1	2	2	2	2		1	2	2	2	2	2		1	2
1978	5	1	1	85	2	5	2	4	3	5	2	2	2	2	3	3	3	2	1	1	2	1	2	2	2	2	1	2	2	1	2	2	2	1	2	2	2	1	2		1	2	2	2	2	2		1	2
1979	6	1	1	79	2	1	1	7	3	2	1	2	2	2	1	3	1	2	2	2	2	2	2	2	2	2	2	2	1	1	2	2	1	1	1	2	2	2	2		1	2	2	2	2	2		1	2
1980	7	1	1	65	2	2	1	2	3	3	1	2	2	2	2	2	1	2	1	2	2	2	2	2	1	2	2	2	2	2	2	2	2	1	2	2	2	1	2		1	2	2	2	2	2		1	2
1981	9	1	1	83	1	2	2	4	3	4	1	3	2	3	2	2	1	2	1	2	2	2	2	2	2	2	1	2	2	1	2	2	1	2	2	2	2	1	2		1	2	2	2	2	2		1	2
1982	10	1	1	62	2	2	3	2	3	4	1	3	2	2	1	1	1	0															2		2	1	2	2	2		2	2	1	2	2	2		1	2
1983	11	1	1	77	2	5	1	1	3	5	1	1	2	2	2	3	2	0															2		1	2	2	2	2		1	2	2	2	2	2		1	2
1984	12	1	1	64	1	2	1	5	3	3	1	2	2	2	1	2	1	0															2		2	2	2	1	2		1	2	2	2	2	2		1	1
1985	13	1	1	75	2	2	1	3	3	4	1	2	2	1	1	3	1	1	2	2	2	2	2	2	2	2	1	2	2	2	2	2	2	1	2	2	2	1	2		1	2	2	2	2	2		1	1
1986	14	1	1	62	1	2	3	7	3	3	1	2	3	1	3	3	1	0															2		2	2	2	1	2		1	2	2	2	2	2		1	1
1987	15	1	2	60	1	2	1	5	2	5	1	1	1	1	1	2	1	0															2		1	2	2	2	2		1	2	2	2	2	2		1	1
1988	16	1	1	87	1	5	1	4	3	2	1	2	2	2	2	3	3	0															2		2	2	2	2	1		2	2	2	2	1	2		1	2
1989	17	1	1	67	2	5	2	5	3	3	1	2	2	2	2	1	1	0															2		2	2	2	1	2		1	2	2	2	2	2		1	2
1990	18	1	1	66	1	2	2	5	3	5	1	2	2	2	1	1	1	0															2		1	2	2	2	2		1	2	2	2	2	2		1	2
1991	19	1	1	86	1	5	3	4	3	3	1	2	2	2	1	1	1	0															2		1	2	2	2	2		1	2	2	2	2	2		1	2
1992	20	1	1	94	1	5	1	5	3	3	1	2	2	2	1	3	2	1	2	2	2	2	2	2	2	2	2	2	2	1	2	2	2	2	2	2	2	1	2		1	2	2	2	2	2		1	2
1993	21	2	1	90	1	2	3	4	3	5	1	2	2	2	3	1	1	1	2	2	2	2	2	2	2	1	2	2	2	2	2	2	2	1	2	2	2	1	2		1	2	2	2	2	2		1	2
1994	22	2	2	87	1	5	2	1	2	1	2	2	2	1	2	3	3	0															2		2	2	1	2	2		2	1	2	2	2	2		1	2
1995	24	2	1	62	2	2	1	7	3	4	2	2	2	2	1	1	1	0															2		2	2	2	1	2		1	2	2	2	2	2		1	2
1996	25	2	1	65	2	2	2	3	2	3	2	1	2	2	1	1	1	2	2	2	2	2	2	2	2	2	1	1	2	2	2	2	2	1	2	2	2	1	2		1	2	2	2	2	2		1	2
1997	26	2	1	65	2	2	1	2	4	4	1	2	2	2	3	3	1	1	2	2	2	2	2	2	2	2	2	2	2	2	2	2	1	1	1	2	2	2	2		1	2	2	2	2	2		1	1
1998	27	2	1	78	2	5	1	1	3	3	1	2	2	2	2	3	3	0															2		2	1	2	2	2		1	2	2	2	2	2		1	2
1999	28	2	1	68	2	2	1	3	3	5	2	2	2	1	3	3	1	2	1	2	2	2	2	1	2	1	2	2	2	1	2	2	2	1	2	2	2	1	2		1	2	2	2	2	2		1	2
[truncated: 2,860 more rows]
[truncated: 9 more columns]

## Sheet: Lengend
variable	Explanation of variable	Value labels
sr_no	serial number
tsp	township	1 to 28
region	region	1, 2
ur	urban/rural	1=Urban, 2=Rural
p1	age(completed year)
p2	sex	1=Male, 2=Female
p3	marital status	1=Never married, 2=Currently married, 3=Divorced, 4=Separated, 5=Widow/er
p4	type of family	1=Nuclear, 2=Three generation, 3=Extended
p5	education	1=Illiterate, 2=Can read and write, 3=Primary school level, 4=Middle school level, 5=High school level, 6=Diploma, 7=University level, 8=Graduate/PG
p6	occupation	1=Employee, 2=Self employed/ Family bussiness, 3=Dependent/ Retired, 4=Others
p7	family income (Kyats)	1="≤ 35000", 2= ">35000-99999" 3= "100000-199999" 4= "200000-299999" 5= "≥ 300000"
p8	ethnicity	1=Bamar, 2=Ethnic tribes, 3=others
p9	smoking status	1=Yes, 2=No, 3=Ex-smoker
p10	alcohol drinking status	1=Yes, 2=No, 3=Ex-drinker
p11	betel chewing status	1=Yes, 2=No, 3=Ex-betel chewer	Note: mbq1 "morbidity question no 1"
mbq1	general health	1=Good, 2=Fair, 3=Poor
mbq2	eyesight	1=Good, 2=Fair, 3=Poor, 4=Blind
mbq3	hearing	1=Good, 3=Fair, 3=Poor, 4=Deaf
mbq4	suffering of chronic disease last year	0=No morbidity, 1=One morbidity, 2= Mulimorbidity
mbq5_1	high BP	1=Yes, 2=No
mbq5_2	Coronary heart disease or heart attack	1=Yes, 2=No
mbq5_3	Heart failure	1=Yes, 2=No
mbq5_4	Irregular heart beat	1=Yes, 2=No
mbq5_5	Chronic bronchitis or COAD	1=Yes, 2=No
mbq5_6	Asthma	1=Yes, 2=No
mbq5_7	Stroke	1=Yes, 2=No
mbq5_8	Diabetes	1=Yes, 2=No
mbq5_9	Arthritis or rhumatoid arthritis	1=Yes, 2=No
mbq5_10	Osteporiosis	1=Yes, 2=No
mbq5_11	Glaucoma	1=Yes, 2=No
mbq5_12	Cataract	1=Yes, 2=No
mbq5_13	Depression	1=Yes, 2=No
mbq5_14	Emotion & mental illness	1=Yes, 2=No
mbq5_15	Other morbidity	1=Yes, 2=No
mbq6	taking western medicine	1=Yes, 2=No
mbq7_1	Government hospital/ clinic	1=Yes, 2=No
mbq7_2	Urban health center	1=Yes, 2=No
mbq7_3	Rural health center	1=Yes, 2=No
mbq7_4	GP clinic	1=Yes, 2=No
mbq7_5	Traditional medicine clinic	1=Yes, 2=No
mbq7_6	Others	1=Yes, 2=No
mbq8_1	Doctor	1=Yes, 2=No
mbq8_2	Health assistant	1=Yes, 2=No
mbq8_3	Lady health visitor/ Midwife	1=Yes, 2=No
mbq8_4	Public health supervisor I/ II	1=Yes, 2=No
mbq8_5	Traditional medicine practioner	1=Yes, 2=No
mbq8_6	Untrained medical person	1=Yes, 2=No
mbq8_7	Others	1=Yes, 2=No
mbq9	Some look after when got sick	1=Yes, 2=No
mbq10_1	Spouse	1=Yes, 2=No
mbq10_2	Sons/duaghters	1=Yes, 2=No
mbq10_3	Nephew/ niece	1=Yes, 2=No
mbq10_4	Relatives	1=Yes, 2=No
mbq10_5	Neighbours	1=Yes, 2=No
mbq10_6	Others	1=Yes, 2=No
mbq11	Able to do daily activities	1=Yes, 2=No
mbq12	Good realtionship with family	1=Yes, 2=No
mbq13	Involve in social welfare activities	1=Yes, 2=No
mbq14	Life satisfaction	1=Satisfactory, 2=Fair, 3=Unsatisfactory
